# Supplementary material for: Exploring the Epidemiology of Cancer after Solid Organ Transplantation (EpCOT): an observational cohort study
Source: BMJ Open. 2021 Apr 8;11(4):e043731. doi: 10.1136/bmjopen-2020-043731 (PMC8039244; doi:10.1136/bmjopen-2020-043731)
Supplement: Supplementary data [file bmjopen-2020-043731supp001.xlsx]

## Sheet: Kidney
	Activity/Organ(s):	Kidney
	Geographical area:	United Kingdom
	Mark data items required with an X
X	Variable	Description	Reference
	ARECIP_ID	Anonymised ODT recipient identification number
	NHS_GRP	NHS group status	1=Group 1, 2=Group 2, 8=Not reported, 9=Unknown
	RIMD	Recipient 2010 IMD deprivation score based on postcode (England)
	RIMD_RANK	Recipient 2010 IMD deprivation ranking order, 1 being the most deprived (England)
X	rhosp	Anonymised unit that received and transplanted the organ
X	RSEX	Recipient sex
X	RAGE	Recipient age
	RAGE_GRP	Recipient age group, adult or paediatric
	RAGE_GRP2	Recipient age group2, ten year increments
	PAED_AT_REG	Does the patient have paediatric priority from registration	1=No, 2=Yes, 8=Not reported, 9=Unknown
X	RBG	Recipient blood group
	RRHESUS	Recipient blood rhesus allele	1=Positive, 2=Negative, 8=Missing, 9=Unknown, 10=Not tested
x	RWEIGHT	Recipient weight at registration (kg)
x	RHEIGHT	Recipient height at registration (cm)
X	RBMI	Recipients BMI
X	RETHNIC	Recipient ethnicity
X	PRD	Primary renal disease	see reference renal disease
	FPRD	Primary renal disease in text
	DIAB	Was the recipient diabetic	0=No, 1=Yes
X	WAIT_TIME	Recipient waiting time (days)
X	RCMV	Recipient CMV test result	1=Negative, 2=Positive, 6=results awaited, 7=Not tested, 8=Not reported, 9=Unknown
X	RHCV	Recipient HCV status	1=Negative, 2=Positive, 6=results awaited, 7=Not tested, 8=Not reported, 9=Unknown
X	RHBV	Recipient HBV status	1=Negative, 2=Positive, 6=results awaited, 7=Not tested, 8=Not reported, 9=Unknown
	RHIV	Recipient HIV status	1=Negative, 2=Positive, 6=results awaited, 7=Not tested, 8=Not reported, 9=Unknown
X	DIAL_AT_REG	Dialysis status at transplant	1=Haemodialysis, 2=Peritoneal dialysis, 3=Not on dialysis, 8=Not reported, 9=Unknown
X	DIAL_AT_TX	On dialysis prior to transplant	1=No, 2=Yes, 8=Not reported, 9=Unknown
X	DIAL_AT_TX_TYPE	Status of dialysis prior to transplant type	1=Haemodialysis, 2=Peritoneal dialysis, 3=Not on dialysis, 8=Not reported, 9=Unknown
	ATX_ID	Anonymised transplant identification number
X	TX_YR	Year of transplant
	F_YR	Financial year of transplant
X	TX_TYPE	Type of transplant	10=Kidney, 13=En-bloc kidney, 14=Double kidney, 110=Liver & kidney,115=Liver, kidney & pancreas, 130=Kidney and pancreas, 150=Heart & kidney, 170=Lung & kidney, 180=Heart, lung & kidney
	ORGAN	Organ transplanted	10=Unspecified kidney, 11=Left kidney, 12=Right kidney
X	MULTI_TX	Multi-organ transplant indicator	1=Kidney only, 2=Multiple organ transplant
X	GRAFT_NO	Number of kidney transplants
X	HSP	Flag indicating whether recipient was highly sensitised or not at time	1=No, 2=Yes, 8=Not reported, 9=Unknown
X	CRF_TX	Calculated reaction frequency at transplant
	rethosp	Anonymised unit that retrieved the organ
	LOCAL	Kidney used by local centre	0=Imported, 1=Used by local centre
	ADONOR_ID	Anonymised donor identification number
	dd_yr	Year of donation
	DIMD	Donor 2010 IMD deprivation score based on postcode (England)
	DIMD_RANK	Donor 2010 IMD deprivation ranking order, 1 being the most deprived (England)
X	DTYPE	Type of donor	1=DBD, 2=DCD, 5=Living related, 6=Living, unrelated, 7=Domino 13=Living unrelated - Altruistic
	DGRP	Donor type group
	DCD_CATEGORY	Patient code for DCD donors	11=After withdrawl of treatment in a patient not certified dead by brain stem tests, 12=After withdrawl of treatment in a cadaver certified dead by brain stem tests, 13=Patient dead on arrival at hospital, 14=Unsuccessful resuscitation in A&E, 15=Unexpected cardiac arrest in patient being treated in ICU
	RLTNSHIP	Relationship of donor to recipient	see reference relationship
	dutilised	Donor utilised	1=No, 2=Yes, 8=Not reported, 9=Unknown
X	DSEX	Donor sex	1=Negative, 2=Positive, 6=results awaited, 7=Not tested, 8=Not reported, 9=Unknown
X	DAGE	Donor age
	DAGEMTHS	Month part of donor age (if under 3)
	DAGE_GRP	Donor age group, adult or paediatric
	DAGE_GRP2	Donor age group, ten year increments
x	DBG	Donor blood group
X	DHEIGHT	Donor height (cm)
X	DWEIGHT	Donor weight (kg)
X	DBMI	Donors BMI
X	DETHNIC	Donor ethnicity
x	DCOD	Donor cause of death	see reference donor COD
X	CIT_MINS	Cold ischaemic time (minutes)
	CIT_HRS	Cold ischaemic time (hours)
	DURINE_OUTPUT_24HRS	Donor urine output within the last 24 hours (ml)
	DURINE_OUTPUT_HR	Donor urine output within the last hour (ml)
	DURINE_PERIOD	Donor, period or urine output (hr)
	DURINE_PERIOD_OUTPUT	Donor urine output (ml)
	dhosp	Anonymised donation centre
X	DRET_CREAT	Donor creatinine at retrieval
X	DCMV	Donor CMV test result	1=Negative, 2=Positive, 6=results awaited, 7=Not tested, 8=Not reported, 9=Unknown
	DHBSAG	Donor HBS AG test result	1=Negative, 2=Positive, 6=results awaited, 7=Not tested, 8=Not reported, 9=Unknown
	DHBCAB	Donor HBCAB test result	1=Negative, 2=Positive, 6=results awaited, 7=Not tested, 8=Not reported, 9=Unknown
	DHCV	Donor HCV test result	1=Negative, 2=Positive, 6=results awaited, 7=Not tested, 8=Not reported, 9=Unknown
	DHIV	Donor HIV test result	1=Negative, 2=Positive, 6=results awaited, 7=Not tested, 8=Not reported, 9=Unknown
X	DEBV	Donor EBV test result	1=Negative, 2=Positive, 6=results awaited, 7=Not tested, 8=Not reported, 9=Unknown
	DHTLV	Donor HTLV test result	1=Negative, 2=Positive, 6=results awaited, 7=Not tested, 8=Not reported, 9=Unknown
	DTOXO	Donor Toxo test result	1=Negative, 2=Positive, 6=results awaited, 7=Not tested, 8=Not reported, 9=Unknown
	DSYPHILIS	Donor syphilis test result	1=Negative, 2=Positive, 6=results awaited, 7=Not tested, 8=Not reported, 9=Unknown
	DHBCAG	Donor HBCAG test result	1=Negative, 2=Positive, 6=results awaited, 7=Not tested, 8=Not reported, 9=Unknown
	DPAST_ALCOHOL_ABUSE	Donor history of alcohol abuse	1=No, 2=Yes, 8=Not reported, 9=Unknown
	DPAST_CARDIO_DISEASE	Donor cardio disease	1=No, 2=Yes, 8=Not reported, 9=Unknown
	DPAST_DIABETES	Donor diabetes	1=No, 2=Yes, 8=Not reported, 9=Unknown
	DPAST_FAMILY_DIABETES	Donors family history of diabetes	1=No, 2=Yes, 8=Not reported, 9=Unknown
	DPAST_FAMILY_DIABETES_TYPE	Donors family history type of diabete	3=Type 1, 4=Type 2, 5=Type 1 & 2, 8=Not reported, 9=Unknown
	DPAST_DRUG_ABUSE	Donor history of drug abuse	1=No, 2=Yes, 8=Not reported, 9=Unknown
	DPAST_HYPERTENSION	Donor hypertension	1=No, 2=Yes, 8=Not reported, 9=Unknown
	DPAST_LIVER_DISEASE	Donor liver disease	1=No, 2=Yes, 8=Not reported, 9=Unknown
	DPAST_OTHER	Donor past other	1=No, 2=Yes, 8=Not reported, 9=Unknown
x	DPAST_SMOKER	Donor smoker	1=No, 2=Yes, 8=Not reported, 9=Unknown
x	DPAST_SMOKER_AMOUNT	Donor smoker amount
x	DPAST_TUMOUR	Donor tumour	1=No, 2=Yes, 8=Not reported, 9=Unknown
	DPAST_UTI	Donor UTI	1=No, 2=Yes, 8=Not reported, 9=Unknown
	DPAST_ALLERGY	Donor allergy	1=No, 2=Yes, 8=Not reported, 9=Unknown
	PERSATE	Perfusate used	0=No, 1=Yes
	PERFQUAL	Perfusion quality	see reference perfusate used
	MACHPER	Machine perfusion	1=No, 2=Yes Hypothermic, 3=Yes Normothermic, 8=Not reported, 9=Unknown
	D_A_HOM	Donor homozygous at A locus	0=Heterozygous, 1=Homozygous, 9=Unknown
	D_B_HOM	Donor homozygous at B locus	0=Heterozygous, 1=Homozygous, 9=Unknown
	D_DR_HOM	Donor homozygous at DR locus	0=Heterozygous, 1=Homozygous, 9=Unknown
	R_A_HOM	Recipient homozygous at A locus	0=Heterozygous, 1=Homozygous, 9=Unknown
	R_B_HOM	Recipient homozygous at B locus	0=Heterozygous, 1=Homozygous, 9=Unknown
	R_DR_HOM	Recipient homozygous at DR locus	0=Heterozygous, 1=Homozygous, 9=Unknown
	AMM_1998	Number of mismatches at A locus 1998	0=Zero mismatches, 1=One mismatch, 2=Two mismatches, 7=Not tested, 9=Unknown
	BMM_1998	Number of mismatches at B locus 1998	0=Zero mismatches, 1=One mismatch, 2=Two mismatches, 7=Not tested, 9=Unknown
	DRMM_1998	Number of mismatches at DR locus 1998	0=Zero mismatches, 1=One mismatch, 2=Two mismatches, 7=Not tested, 9=Unknown
	AMM	Number of mismatches at A locus	0=Zero mismatches, 1=One mismatch, 2=Two mismatches, 7=Not tested, 9=Unknown
	BMM	Number of mismatches at B locus	0=Zero mismatches, 1=One mismatch, 2=Two mismatches, 7=Not tested, 9=Unknown
	DRMM	Number of mismatches at DR locus	0=Zero mismatches, 1=One mismatch, 2=Two mismatches, 7=Not tested, 9=Unknown
	mgrade	Matchgrade	000= zero zero zero mismatches, Fave=Favourable mismatch (100,010,110), Non-fave=Non-favourable mismatch
x	HLA_GRP	HLA mismatch groups	see reference Table A: HLA mismatch groups
	matchpts	Points score based on current matchability points band
x	MATCHBTY	Matchability
x	AITX_TYPE	Type of antibody incompatible transplant	1=HLAi, 2=ABOi, 3=Both HLAi/ABOi, 8=Not reported
	AITX_GRP	Group of antibody incompatible transplant	HLA=HLA and HLA/ABO
	AITX_FLAG	Source of antibody incompatiable transplant	FORM- Antibody incompatible form received, KTRF=Identified on kidney transplant form, ABO=Calculated from RBG and DBG
x	DGF	Function of kidney post transplant	1=Immediate, 2=Delayed, 3=Primary non-function, 8=Not reported, 9=Unknown
x	A_0	Azathioprine immunosuppression at transplant	1=No, 2=Yes, 8=Not reported, 9=Unknown
x	ALI_0	ALG/ATG antibody at transplant	1=No, 2=Yes, 8=Not reported, 9=Unknown
x	C_0	Ciclosporin immunosuppression at transplant	1=No, 2=Yes, 8=Not reported, 9=Unknown
x	M_0	Mycophenolate immunosuppression at transplant	1=No, 2=Yes, 8=Not reported, 9=Unknown
	O_0	Other monoclonal antibody at transplant	1=No, 2=Yes, 8=Not reported, 9=Unknown
	OKI_0	OKT3 antibody at transplant	1=No, 2=Yes, 8=Not reported, 9=Unknown
x	P_0	Predniscolone / predniscone immunosuppression at transplant	1=No, 2=Yes, 8=Not reported, 9=Unknown
x	T_0	Tacrolimus immunosuppression at transplant	1=No, 2=Yes, 8=Not reported, 9=Unknown
x	serum3	Serum creatinine at 3 months
x	A_3	Azathioprine immunosuppression at three months follow up	1=No, 2=Yes, 8=Not reported, 9=Unknown
x	C_3	Ciclosporin immunosuppression at three months follow up	1=No, 2=Yes, 8=Not reported, 9=Unknown
x	M_3	Mycophenolate immunosuppression at three months follow up	1=No, 2=Yes, 8=Not reported, 9=Unknown
x	O_3	Other immunosuppression at three months follow up	1=No, 2=Yes, 8=Not reported, 9=Unknown
x	P_3	Predniscolone / predniscone immunosuppression at three months follow up	1=No, 2=Yes, 8=Not reported, 9=Unknown
x	T_3	Tacrolimus immunosuppression at three months follow up	1=No, 2=Yes, 8=Not reported, 9=Unknown
x	REJECTION_COUNT3	Number of treated rejection episodes at 3 month follow up
	malignancy3	Has the recipient developed a malignancy in the first 3 months post-transplant	1=No, 2=Yes, 8=Not reported, 9=Unknown
	RECURRENT_DISEASE3	Has the recipient developed evidence of a primary or recurrent renal disease (excluding infection, large vessel disease, outflow obstruction and chronic allograft nephropathy) in the graft during the frist 3 months post transplant.	1=No, 2=Yes, 8=Not reported, 9=Unknown
x	serum12	Serum creatinine at 1 year
x	A_12	Azathioprine immunosuppression at one year follow up	1=No, 2=Yes, 8=Not reported, 9=Unknown
x	C_12	Ciclosporin immunosuppression at one year follow up	1=No, 2=Yes, 8=Not reported, 9=Unknown
x	M_12	Mycophenolate immunosuppression at one year follow up	1=No, 2=Yes, 8=Not reported, 9=Unknown
x	O_12	Other immunosuppression at one year follow up	1=No, 2=Yes, 8=Not reported, 9=Unknown
x	P_12	Predniscolone / predniscone immunosuppression at one year follow up	1=No, 2=Yes, 8=Not reported, 9=Unknown
x	T_12	Tacrolimus immunosuppression at one year follow up	1=No, 2=Yes, 8=Not reported, 9=Unknown
x	REJECTION_COUNT12	Number of treated rejection episodes at 1 year follow up
	malignancy12	Has the recipient developed a malignancy in the first twelve months post-transplant	1=No, 2=Yes, 8=Not reported, 9=Unknown
	RECURRENT_DISEASE12	Has the recipient developed evidence of a primary or recurrent renal disease (excluding infection, large vessel disease, outflow obstruction and chronic allograft nephropathy) in the graft during the frist year post transplant.	1=No, 2=Yes, 8=Not reported, 9=Unknown
x	serum60	Serum creatinine at 5 years
	A_60	Azathioprine immunosuppression at five years follow up	1=No, 2=Yes, 8=Not reported, 9=Unknown
	C_60	Ciclosporin immunosuppression at five years follow up	1=No, 2=Yes, 8=Not reported, 9=Unknown
	M_60	Mycophenolate immunosuppression at five years follow up	1=No, 2=Yes, 8=Not reported, 9=Unknown
	O_60	Other immunosuppression at five years follow up	1=No, 2=Yes, 8=Not reported, 9=Unknown
	P_60	Predniscolone / predniscone immunosuppression at five years follow up	1=No, 2=Yes, 8=Not reported, 9=Unknown
	T_60	Tacrolimus immunosuppression at five years follow up	1=No, 2=Yes, 8=Not reported, 9=Unknown
	REJECTION_COUNT60	Number of treated rejection episodes within the last 12 months at 5 year follow up
	malignancy60	Has the recipient developed a malignancy in the last 12 months at 5 years post-transplant	1=No, 2=Yes, 8=Not reported, 9=Unknown
	RECURRENT_DISEASE60	Has the recipient developed evidence of a primary or recurrent renal disease (excluding infection, large vessel disease, outflow obstruction and chronic allograft nephropathy) in the graft in the last 12 months at 5 years post transplant.	1=No, 2=Yes, 8=Not reported, 9=Unknown
x	GRAFT_OUTCOME	Last known outcome of graft	1=Functioning, 2=Failed, 3=Died with a functioning graft, 4=Died unknown graft function, 9=Unknown
x	COF	Cause of failure	see reference renal causes of failure
	FCOF	Cause of failure in text
	RCOD	Primary recipient cause of death	see reference recipient COD
	RCOD2	Secondary recipient cause of death	see reference recipient COD
	FRCOD	Primary recipient cause of death in text
	FRCOD2	Secondary recipient cause of death in text
	VTL_STAT	Recipient vital status	1=Alive, 2=Dead, 8=Not reported, 9=Unknown
x	LAST_FUP	Last reported follow up period
x	LOST_FUP	Lost to follow up	1=No, 2=Yes, 8=Not reported, 9=Unknown
	tsurv	Transplant survival time (days)
	tcens	Transplant censoring indicator	0=Censored, 1=Event (Graft failure or death)
x	gsurv	Graft survival time (days)
x	gcens	Graft censoring indicator	0=Censored, 1=Event (Graft failure)
	PSURV	Patient survival time (days)
	PCENS	Patient censoring indicator	0=Censored, 1=Event (Death of recipient)

## Sheet: Pancreas
	Activity/Organ(s):	Pancreas
	Geographical area:	United Kingdom
	Mark data items required with an X
X	Variable	Description	Reference
	ARECIP_ID	Anonymised recipient identification number
	NHS_GRP	NHS group	1=Group 1, 2=Group 2, 9=Unknown
x	RSEX	Recipient sex
X	RAGE	Recipient age at transplant
	RAGE_GRP	Recipient paediatric or adult
	RAGE_GRP2	Recipient age in 10 year increments
X	RBG	Recipient blood group
	RRHESUS	Recipient blood rhesus allele	1=Positive, 2=Negative, 8=Missing, 9=Unknown, 10=Not tested
X	RWEIGHT	Weight of recipient (kg)
X	RHEIGHT	Height of recipient (cm)
X	RBMI	Recipient BMI
X	RETHNIC	Recipient ethnicity
X	WAIT_TIME	Waiting time for transplant (days)
	PKPD	Best known pancreas/renal disease at registration	see reference pancreas/renal disease
	FPKPD	Pancreas/renal diease at registration in text
X	RCMV	Recipient CMV test result at registration	1=Negative, 2=Positive, 6=results awaited, 7=Not tested, 8=Not reported, 9=Unknown
X	RHCV	Recipient HCV test result at registration	1=Negative, 2=Positive, 6=results awaited, 7=Not tested, 8=Not reported, 9=Unknown
	SURFACE_AGHBSAG	Recipient Hepatitis B - Surface Ag(HBsAG)	1=Negative, 2=Positive, 6=results awaited, 7=Not tested, 8=Not reported, 9=Unknown
	HBSAB	Recipient if negative Hepatitis B - Surface Ag(HBsAG) then HBsAb	1=Negative, 2=Positive, 6=results awaited, 7=Not tested, 8=Not reported, 9=Unknown
	HIV	Recipient HIV	1=Negative, 2=Positive, 6=results awaited, 7=Not tested, 8=Not reported, 9=Unknown
	ABOmatch	Donor vs Recipient blood group	1=Identical, 2=Compatible, 3=Incompatible, 9=Unknown match
	MM_COMPLETE	Mismatch recipient
	AMM	Number of mismatches at A locus	0=Zero mismatches, 1=One mismatch, 2=Two mismatches, 7=Not tested, 9=Unknown
	BMM	Number of mismatches at B locus	0=Zero mismatches, 1=One mismatch, 2=Two mismatches, 7=Not tested, 9=Unknown
	DRMM	Number of mismatches at dr locus	0=Zero mismatches, 1=One mismatch, 2=Two mismatches, 7=Not tested, 9=Unknown
	MGRADE	Matchgrade	000= zero zero zero mismatches, Fave=Favourable mismatch (100,010,110), Non-fave=Non-favourable mismatch
	HLA_GRP	HLA mismatch groups	see reference Table A: HLA mismatch groups
X	SENSITISATION	% sensitised against general donor population
X	DIALYSIS	Dialysis status of recipient at transplant	1=Haemodialysis, 2=Peritoneal dialysis, 3=Not on dialysis, 8=Not reported, 9=Unknown
	DIALYSIS_START_DATE	Date current dialysis started
	MYOCARDIAL_INFARCTION	Pre-transplant complications- Myocardial infarction	1=No, 2=Yes, 8=Not reported, 9=Unknown
	CVA	Pre-transplant complications- CVA	1=No, 2=Yes, 8=Not reported, 9=Unknown
	REG_BLIND	Pre-transplant complications- Registered blind	1=No, 2=Yes, 8=Not reported, 9=Unknown
	LIMB_AMPUTATION	Pre-transplant complications- Limb amputation	1= No amputation, 2=Major limb amputation, 3=Digital amputation
	DIABETES_CAUSE	Cause of diabetes	1=Type 1, 2=Type 2, 3=Other
	DIAGNOSIS_YR	Year of diagnosis
	INSULIN_DOSE	Insulin dose prior to transplant (units/24hr)
	SERUM_CREATININE	If not on dialysis, serum creatinine prior to transplant
	PRETX_egfr	Pre-transplant Estimated GFR
	PIPECIGARS	Does the recipient smoke pipe and cigars at transplant	1=No, 2=Yes, 3=Ex-smoker, 8=Not reported, 9=Unknown
x	CIGARETTES	Does the recipient smoke cigarettes at transplant	1=No, 2=Yes, 3=Ex-smoker, 8=Not reported, 9=Unknown
	NODAY	If the recipient smokes cigarettes, how many a day at transplant?
	YRS_SINCE_STOP	If ex smoker how many years since stopped smoking at transplant
	EXPOSURE	Total exposure in pack years at transplant
	ADONOR_ID	Anonymised donor identification number
	DD_YR	Year of donation
X	DTYPE	Donor type	1=DBD, 2=DCD, 5=Living related, 6=Living, unrelated, 7=Domino 13=Living unrelated - Altruistic
X	DGRP	Donor type group
X	DSEX	Donor sex
X	DAGE	Donor age
	DAGE_GRP	Donor paediatric or adult
	DAGE_GRP2	Donor age in 10 year increments
X	DBG	Donor blood group
x	DCOD	Donor cause of death	see reference donor COD
	FDCOD	Donor cause of death in text
X	DHEIGHT	Donor height (cm)
X	DWEIGHT	Donor weight (kg)
	DGIRTH	Donor Girth (cm)
X	DBMI	Donor BMI
X	DETHNIC	Donor ethnicity
X	DCMV	Donor CMV test result	1=Negative, 2=Positive, 6=results awaited, 7=Not tested, 8=Not reported, 9=Unknown
	DHG	Donor haemoglobin at retrieval
	DGLUCOSE	Donor glucose at retrieval
	DGLUCOSE_ON_ADMISSION	Donor glucose on admission
	DRET_CREAT	Donor creatinine at retrieval
	DHCV	Donor HCV at retrieval	1=Negative, 2=Positive, 6=results awaited, 7=Not tested, 8=Not reported, 9=Unknown
	DREGION	Region of donor hospital
	DNATION	Nation of donor hospital
	DCOUNTRY	Country of donor hospital
	DHBSAG	Donor HBS AG test result	1=Negative, 2=Positive, 6=results awaited, 7=Not tested, 8=Not reported, 9=Unknown
	DHBCAB	Donor HBCAB test result	1=Negative, 2=Positive, 6=results awaited, 7=Not tested, 8=Not reported, 9=Unknown
	DHIV	Donor HIV test result	1=Negative, 2=Positive, 6=results awaited, 7=Not tested, 8=Not reported, 9=Unknown
X	DEBV	Donor EBV test result	1=Negative, 2=Positive, 6=results awaited, 7=Not tested, 8=Not reported, 9=Unknown
	DHTLV	Donor HTLV test result	1=Negative, 2=Positive, 6=results awaited, 7=Not tested, 8=Not reported, 9=Unknown
	DTOXO	Donor Toxo test result	1=Negative, 2=Positive, 6=results awaited, 7=Not tested, 8=Not reported, 9=Unknown
	DSYPHILIS	Donor syphilis test result	1=Negative, 2=Positive, 6=results awaited, 7=Not tested, 8=Not reported, 9=Unknown
	DHEV	Donor HEV test result	1=Negative, 2=Positive, 6=results awaited, 7=Not tested, 8=Not reported, 9=Unknown
	DURINE_OUTPUT_24HRS	Donor urine output last 24 hours (ml)
	DURINE_OUTPUT_HR	Donor urine output last hour (ml)
	DURINE_PERIOD	Donor urine last for (hrs)
	DURINE_PERIOD_OUTPUT	Donor urine output in relation to durine_period time
	DINSULIN	Insulin adminstered to the donor	1=No, 2=Yes, 8=Not reported, 9=Unknown
	DINSULIN_DOSE	If yes what was the dose of insulin given to the donor (mg)
	DCURRENT_GLUCOSE	Donor blood glucose level mmol/l
	DINSULIN_DATE	If yes the date and time insulin was given to the donor
	DINSULIN_RATE	Donor rate of insulin infusion (ml/hr)
	DPAST_ALCOHOL_ABUSE	Donor history of alcohol abuse	1=No, 2=Yes, 8=Not reported, 9=Unknown
	DALCOHOL_UNITS_AMOUNT	Donor units of alcohol (available post January 2016)	1=Non-Drinker Alcohol, 2=Drinks Rarely/ Occasionally - <1 u/day, 3=Light Drinker - 1-2 u/day, 4=Moderate Drinker - 3-6 u/day, 5=Heavy Drinker - 7-9 u/day, 6=Very Heavy Drinker - >9 u/day, 88=Not reported, 98=Stopped Drinking Alcohol - specify, 99 Alcohol Consumption Unknown
	DPAST_CARDIO_DISEASE	Donor cardio disease	1=No, 2=Yes, 8=Not reported, 9=Unknown
	DPAST_DIABETES	Donor diabetes	1=No, 2=Yes, 8=Not reported, 9=Unknown
	DPAST_FAMILY_DIABETES	Donors family history of diabetes	1=No, 2=Yes, 8=Not reported, 9=Unknown
	DPAST_FAMILY_DIABETES_TYPE	Donors family history type of diabete	3=Type 1, 4=Type 2, 5=Type 1 & 2, 8=Not reported, 9=Unknown
	DPAST_DRUG_ABUSE	Donor history of drug abuse	1=No, 2=Yes, 8=Not reported, 9=Unknown
	DPAST_HYPERTENSION	Donor hypertension	1=No, 2=Yes, 8=Not reported, 9=Unknown
	DPAST_LIVER_DISEASE	Donor liver disease	1=No, 2=Yes, 8=Not reported, 9=Unknown
	DPAST_OTHER	Donor past other	1=No, 2=Yes, 8=Not reported, 9=Unknown
x	DPAST_SMOKER	Donor smoker	1=No, 2=Yes, 8=Not reported, 9=Unknown
x	DPAST_SMOKER_AMOUNT	Donor smoker amount
x	DPAST_TUMOUR	Donor tumour	1=No, 2=Yes, 8=Not reported, 9=Unknown
	DPAST_UTI	Donor UTI	1=No, 2=Yes, 8=Not reported, 9=Unknown
	DPAST_ALLERGY	Donor allergy	1=No, 2=Yes, 8=Not reported, 9=Unknown
	MACHINE_PRESERVATION_USED	Machine preservation used?	1=No, 2=Yes - warm, 3=Yes - cold
	WIT	Warm ischaemia time (minutes)
	CIT	Cold ischaemia time (hh:mm)
X	CIT_MINS	Cold ischaemia time (minutes)
	ASYSTOLIC_PERIOD	If donor DCD then duration of asystolic period (mins)
	DUCT_MANAGEMENT	Type of duct management	1=Enteric side to side, 2=Enteric - roux, 3=Bladder drainage
	QUALITY	Quality of cold perfusion	1=Good, 2=Fair, 3=Poor, 4=Patchy, 8=Not reported, 9=Unknown
	SENSITISATION_AT_TX	Sensitisation at transplant (%)
	HSP	Flag indicating whether recipient was highly sensitised at transplant	1=No, 2=Yes, 8=Not reported, 9=Unknown
	ATX_ID	Anonymised transplant identification number
x	TX_YR	Year of transplant
	FYR	Financial year of transplant
X	TX_TYPE	Transplant type	50=Pancreas only, 51=Pancreas islets, 115=Pancreas, Liver & kidney, 130=Pancreas/Kidney, 140=Pancreas & Liver
x	TX_GRP	Type of pancreas transplant	PAK=Pancreas after kidney, PTA=Pancreas transplant alone, SPK=Simultaneous pancreas/kidney, IAK= Islets after kidney, IAP=Islets after pancreas, ITA=Islet transplant alone
X	PTX_NO	Number of pancreas transplants
	HBA1C	Pre-transplant HbA1c (%) - as recorded prior to 29/1/13
	IFCC_HBA1C	Pre-transplant IFCC-HbA1c (mmol/mol) - as recorded since 29/1/13
	TMF_INITIAL_GRAFT_FUNCTION	Recipient initial graft function at 3 month fup	1=Immediate function, 2=Partial function (Insulin required), 3=Primary non-function
	TMF_REJECTIONS	Number of treated rejection episodes in the first 3 months post transplant
	TMF_RENAL_DISEASE	Recurrent primary disease in pancreatic graft within the first 3 months	1=No, 2=Yes, 8=Not reported, 9=Unknown
	TMF_INSULIN_INDEPENDENT	Has the recipient been insulin independent at all since transplant at 3 month fup	1=No, 2=Yes, 8=Not reported, 9=Unknown
	TMF_INSULIN_DOSE	What is the insulin dose for recipient at 3 months
	TMF_BLOOD_GLUCOSE	If insulin independent then state blood glucose (mmol/l)
	TMF_HBA1C	If insulin independent then state HbA1c (%) - as recorded prior to 29/1/2013
	TMF_IFCC_HBA1C	If insulin independent then state IFCC-HbA1c (mmol/l) - as recorded since 29/1/2013
	TMF_CREATININE	Serum creatinine measured between 10 and 14 weeks post-transplant
x	AF1Y_REJECTIONS	Number of treated rejection episodes in the last 12 months at 1 year fup
x	AF1Y_RENAL_DISEASE	Recurrent primary disease in pancreatic graft within the last 12 months at 1 year fup	1=No, 2=Yes, 8=Not reported, 9=Unknown
x	AF1Y_INSULIN_INDEPENDENT	Has the recipient been insulin independent within the last 9 months at 1 year fup	1=No, 2=Yes, 8=Not reported, 9=Unknown
	AF1Y_BLOOD_GLUCOSE	If insulin independent then state blood glucose (mmol/l) at 1 year fup
	AF1Y_HBA1C	If insulin independent then state HbA1c (%) at 1 year fup - as recorded prior to 29/1/13
	AF1Y_IFCC_HBA1C	If insulin independent then state IFCC-HbA1c (mmol/mol) at 1 year fup - as recorded since 29/1/13
	AF1Y_CREATININE	Serum creatinine measured between 11 and 13 months post-transplant
	AF2Y_REJECTIONS	Number of treated rejection episodes in the last 12 months at 2 year fup
	AF2Y_RENAL_DISEASE	Recurrent primary disease in pancreatic graft within the last 12 months at 2 year fup	1=No, 2=Yes, 8=Not reported, 9=Unknown
	AF2Y_INSULIN_INDEPENDENT	Has the recipient been insulin independent within the last 12 months at 2 year fup	1=No, 2=Yes, 8=Not reported, 9=Unknown
	AF2Y_BLOOD_GLUCOSE	If insulin independent then state blood glucose (mmol/l) at 2 year fup
	AF2Y_HBA1C	If insulin independent then state HbA1c (%) at 2 year fup - as recorded prior to 29/1/13
	AF2Y_IFCC_HBA1C	If insulin independent then state IFCC-HbA1c (mmol/mol) at 2 year fup - as recorded since 29/1/13
	AF2Y_CREATININE	Serum creatinine measured at 2 years
	AF5Y_REJECTIONS	Number of treated rejection episodes in the last 12 months at 5 years fup
	AF5Y_RENAL_DISEASE	Recurrent primary disease in pancreatic graft within the last 12 months at 5 years fup	1=No, 2=Yes, 8=Not reported, 9=Unknown
	AF5Y_INSULIN_INDEPENDENT	Has the recipient been insulin independent within the last 12 months at 5 years fup	1=No, 2=Yes, 8=Not reported, 12=Unknown
	AF5Y_BLOOD_GLUCOSE	If insulin independent then state blood glucose (mmol/l) at 5 years fup
	AF5Y_HBA1C	If insulin independent then state HbA1c (%) at 5 years fup - as recorded since 29/1/13
	AF5Y_IFCC_HBA1C	If insulin independent then state IFCC-HbA1c (mmol/mol) at 5 years fup - as recorded since 29/1/13
	AF5Y_CREATININE	Serum creatinine measured at 5 years
X	GRAFT_OUTCOME	Last known outcome of graft	1=Functioning, 2=Failed, 3=Died with a functioning graft, 4=Died unknown graft function, 9=Unknown
X	COF	Cause of failure	see reference cause of failure
	FCOF	Cause of failure in text
	COF_NOTE	Additional cause of failure information
	RCOD1	Recipient primary cause of death	see reference recipient cause of death
	RCOD2	Recipient secondary cause of death	see reference recipient cause of death
	FRCOD1	Recipient primary cause of death in text
	FRCOD2	Recipient secondary cause of death in text
	GRAFT_FUNCTION	Pancreas function at last assessment	1=Insulin independent, 2=Partial function, 3=No function
	RCOD_NOTE	Recipient cause of death notes
	TSURV	Transplant survival time (days)
	TCENS	Transplant censoring indicator	0=Censored, 1=Event (Graft failure or death)
X	GSURV	Graft survival time (days)
X	GCENS	Graft censoring indicator	0=Censored, 1=Event (Graft failure)
	PSURV	Patient survival time (days) from first graft only
	PCENS	Patient censoring indicator from first graft only	0=Censored, 1=Event (Death of recipient)
	KID_DGF	Function of kidney post transplant	1=Immediate, 2=Delayed, 3=Primary non-function, 8=Not reported, 9=Unknown
	KID_OUTCOME	Last known outcome of kidney graft	1=Functioning, 2=Failed, 3=Died with a functioning graft, 4=Died unknown graft function, 9=Unknown
	KID_LFUP	Kidney lost to fup	1=No, 2=Yes, 8=Not reported, 9=Unknown
	KID_GSURV	Kidney graft survival time (days)
	KID_GCENS	Kidney graft censoring indicator	0=Censored, 1=Event (Graft failure)
	KID_PSURV	Kidney patient survival time (days)
	KID_PCENS	Kidney patient censoring indicator	0=Censored, 1=Event (Death of recipient)

## Sheet: Liver
	Activity/Organ(s):	Liver
	Geographical area:	United Kingdom
	Mark data items required with an X
X	Variable	Description	Reference
	ARECIP_ID	Anonymised recipient identification number
	AREGISTRATION_ID	Anonymised registration identification number
	RPC2	Letters of the first part of the recipients postcode
	RIMD	Recipient 2010 IMD deprivation score based on postcode (England)
	RIMD_RANK	Recipient 2010 IMD deprivation ranking order, 1 being the most deprived (England)
X	RSEX	Recipient sex
X	RAGE	Recipient age
	RAGE_GRP	Recipient age group (Adult or Paediatric)
X	rbg	Recipient blood group
X	RWEIGHT	Recipient weight at registration (kg)
X	RHEIGHT	Recipient height at registration (cm)
X	RETHNIC	Recipient ethnicity
X	RCSPLD1	Primary indication for liver transplant	see reference liver disease
X	RCSPLD2	Secondary indication for liver transplant	see reference liver disease
	RCSPLD3	Terriary indication for liver transplant	see reference liver disease
X	RFAIL_GRADE	Liver failure grading	1=Hyperacute, 2=Acute, 3=Subacute, 4=Not acute
	RLIFE	Lifestyle activity score prior to transplant	1=Able to carry out normal activity without restriction, 2=Only restricted in physically strenuous activity, 3=Can move freely. Capable of self care. Unable to do any form of work. 4=Only capable of limited self care. Confined mostly to bed or chair, 5=Completely reliant on nursing/medical care, 7=Aged five years or less
	RIN_PAT	Inpatient prior to tranplant	1=No, 2=Yes, 8=Not reported, 9=Unknown
	RVENT	Ventilated prior to transplant	1=No, 2=Yes, 8=Not reported, 9=Unknown
	RREN_SUP	Renal support prior to transplant	1=Haemodialysis, 2=Filtration, 3=Not required
	RASCITES	Ascites prior to transplant	1=No, 2=Yes, 8=Not reported, 9=Unknown
	RDIURETIC	Diuretic therapy prior to transplant	1=No, 2=Yes, 8=Not reported, 9=Unknown
	RENCEPH	Encephalopathy grade prior to transplant	0=Not present, 1=Compromised. Altered mood/behaviour. Psychometric defects. 2=Drowsy. Inappropriate behaviour. 3=Stuporous but speaking and obeying simple commmands. Inarticulate speech. Marked confusion. 4= Coma. Cannot be aroused
	RAB_SURGERY	Previous abdominal surgery prior to transplant	1=No, 2=Yes, 8=Not reported, 9=Unknown
	RICP_MON	ICP monitor prior to transplant	1=Normal pressure, 2=Raised pressure, 3=Not used
	ROES_VARICES	Oesophageal varices prior to transplant	1=No previous variceal bleed, 2=Previous variceal bleed, 3=Not present
	ROES_SHUNT	Oesophageal varices prior to transplant indicate shunt	1=Portosystemic shunt, 2=Previous variceal bleed, 3=Not present
	RPYREXIAL	Pyrexial prior to transplant	1=No, 2=Yes, 8=Not reported, 9=Unknown
	RSEPSIS	Sepsis confirmed prior to transplant	1=No, 2=Yes, 8=Not reported, 9=Unknown
	RSEPSIS_SITE	If sepesis prior to transplant, where?	1=Sputum, 2=Blood, 3=Urine, 4=Ascities/Drain fluid, 5=Wound, 7=other
	RHB	Hb prior to transplant (gm/dl)
	RWBC	White blood cells prior to transplant (x10^9/l)
	RPLATELETS	Platelets prior to transplant (x10^9/l)
	RCREAT	Recipient creatinine prior to transplant (μmol/l)
	RCREAT_CORR	Recipient creatinine (μmol/l) prior to transplant after applying the Royal Free correction factor
X	RALBUMIN	Albumin prior to transplant (g/l)
	RUREA	Urea prior to transplant (mmol/l)
	RINR	INR prior to transplant
	RBILIRUBIN	Bilirubin prior to transplant (μmol/l)
	RSODIUM	Sodium prior to transplant (mmol/l)
X	UKELD	Recipient UK End-stage Liver Disease score prior to transplant
X	MELD	Recipient Model for End-stage Liver Disease score prior to transplant
	RPOTASSIUM	Potassium prior to transplant (mmol/l)
	RPH	pH prior to transplant
	ROXYGEN	Oxygen prior to transplant (Kpa)
X	RCMV	Recipient CMV test result at registration	1=Negative, 2=Positive, 6=results awaited, 7=Not tested, 8=Not reported, 9=Unknown
X	RHCV	Most recent recipient HCV test result	1=Negative, 2=Positive, 6=results awaited, 7=Not tested, 8=Not reported, 9=Unknown
	RHBV_DNA	Recipient HBV DNA test result at transplant	1=Negative, 2=Positive, 6=results awaited, 7=Not tested, 8=Not reported, 9=Unknown
	RHBS_AG	Recipient HBS AG test result at transplant	1=Negative, 2=Positive, 6=results awaited, 7=Not tested, 8=Not reported, 9=Unknown
	RHBE_AG	Recipient HBE AG test result at transplant	1=Negative, 2=Positive, 6=results awaited, 7=Not tested, 8=Not reported, 9=Unknown
	RHCV_RNA	Recipient HCV RNA test result at transplant	1=Negative, 2=Positive, 6=results awaited, 7=Not tested, 8=Not reported, 9=Unknown
	RANTI_HBCLGM	Recipient Anti HBCLGM test result at transplant	1=Negative, 2=Positive, 6=results awaited, 7=Not tested, 8=Not reported, 9=Unknown
	RANTI_HBS	Recipient Anti HBS test result at transplant	1=Negative, 2=Positive, 6=results awaited, 7=Not tested, 8=Not reported, 9=Unknown
	RANTI_HBE	Recipient Anti HBE test result at transplant	1=Negative, 2=Positive, 6=results awaited, 7=Not tested, 8=Not reported, 9=Unknown
	RANTI_HCV	Recipient Anti HCV test result at transplant	1=Negative, 2=Positive, 6=results awaited, 7=Not tested, 8=Not reported, 9=Unknown
	RANTI_DELTA	Recipient Anti DELTA test result at transplant	1=Negative, 2=Positive, 6=results awaited, 7=Not tested, 8=Not reported, 9=Unknown
	RANTI_CMV	Recipient Anti CMV test result at transplant	1=Negative, 2=Positive, 6=results awaited, 7=Not tested, 8=Not reported, 9=Unknown
	RANTI_HSV	Recipient Anti HSV test result at transplant	1=Negative, 2=Positive, 6=results awaited, 7=Not tested, 8=Not reported, 9=Unknown
	RANTI_HIV	Recipient Anti HIV test result at transplant	1=Negative, 2=Positive, 6=results awaited, 7=Not tested, 8=Not reported, 9=Unknown
	ATX_ID	Anonymised transplant identification number
x	TX_YR	Year of transplant
	REREG	Re-registered after transplant indicator	0=No, 1=Yes
	rereg_yr	Year of re-registration
	RE_TXD	Re-transplanted indicator	0=No, 1=Yes
	nxttx_yr	Year of next transplant
X	TX_TYPE	Type of transplant	40=Liver, 80=IF liver-only, 83=IF liver/bowel/pancreas, 84=IF multivisceral, 110=Liver & kidney, 115=Liver, kidney & pancreas, 120=Heart, lung & liver, 140=Liver & pancreas, 160=Heart & liver, 190=Lung & liver
X	MULTI_TX	Multi-organ transplant indicator	0=No, 1=Yes
	TX_METHOD	Transplant method	1=Orthotopic, 2=Heterotopic
	ORGAN	Lobe/segment of liver transplanted	40=Whole liver, 41=Left liver lobe, 42=Right liver lobe, 46= Left lateral liver segment
	ORG_TXD	Organ transplanted
	sm_bowel	Liver and small bowel combined transplant indicator	0=No, 1=Yes
	URGENT	Urgency status at registration	0=No, 1=Yes
	su_flag	Super-urgent indicator	Null=registered transplant, 91= No active record, 92=Transplanted whilst suspended, 93=Transplanted after transplant, 94=Transplanted after removal, 95=Transplanted after death reported
X	LIVER	Liver completeness of liver transplanted	0=Whole, 1=Reduced, 2=Split
	ALLTX_NO	Recipient transplant number (counts all solid organ transplants)
X	GRAFT_NO	Number of liver transplants (counts liver transplants only)
	TXNATION	Nation of transplant centre
	TXCOUNTRY	Country of transplant centre
	ADONOR_ID	Anonymised donor identification number
	dd_yr	Year of donation
X	DTYPE	Type of donor	1=DBD, 2=DCD, 5=Living related, 6=Living, unrelated, 7=Domino 13=Living unrelated - Altruistic
	DGRP	Donor type group
X	DSEX	Donor sex
X	DAGE	Donor age
	DAGE_GRP	Donor age group (Adult or Paediatric)
	dbg	Donor blood group
X	DBMI	Donors BMI
X	DCOD	Donor cause of death	see reference donor COD
	DNATION	Donor nation
	DCOUNTRY	Donor country
X	DCMV	Donor CMV test result	1=Negative, 2=Positive, 6=results awaited, 7=Not tested, 8=Not reported, 9=Unknown
	KIDDONOR	Kidney retrieved	0=No, 1=Yes, 9=Unknown
	PANDONOR	Pancreas retrieved	0=No, 1=Yes, 9=Unknown
	SMBDONOR	Small bowel retrieved	0=No, 1=Yes, 9=Unknown
	HRTDONOR	Heart retrieved	0=No, 1=Yes, 9=Unknown
	LNGDONOR	Lung retrieved	0=No, 1=Yes, 9=Unknown
	MULTIDON	Donated more than one type of solid organ	0=No, 1=Yes, 9=Unknown
	PRES_FLUID	Preservation fluid	see reference perfusate used
	ORG_APP	Organ appearance	1=Healthy, 2=Suboptimal
	STEATOSIS	Steatosis	1=No, 2=Yes, 8=Not reported, 9=Unknown
	CAPSULAR DAMAGE	Capsular damage	1=No, 2=Yes, 8=Not reported, 9=Unknown
	HEP_ARTERY	Hepatic artery	1=Single, 2=Accessory
	CIT	Cold ischaemic time
	VV_TIME	Veno-venous bypass time
	REP_TIME	Operative repurfusion time
	BA	Biliary anastomosis	1=No stent, 2=T-tube, 3=Roux, 4=Stent
	AA	Hepatic artery anastomosis	1=Single 2=Multiple
	RANTI_FIB	Anti-fibrinolytic therapy used?	1=No, 2=Yes, 8=Not reported, 9=Unknown
	IO_D	Intraoperative death?	1=No, 2=Yes, 8=Not reported, 9=Unknown
	IO_BLOOD	Number of intraoperative units of blood
	IO_PLASMA	Number of intraoperative units of plasma
	IO_PLATELETS	Number of intraoperative units of platelets
	IO_CRYO	Number of intraoperative units of cryoprecipitate
	PO_BLOOD	Number of post-operative units of blood within 48 hours
	PO_PLASMA	Number of post-operative units of plasma within 48 hours
	PO_PLATELETS	Number of post-operative units of platelets within 48 hours
	PO_CRYO	Number of post-operative units of cryoprecipitate within 48 hours
	COMMON_BILE_DUCT	Common bile duct	1=No, 2=Yes, 8=Not reported, 9=Unknown
	COMMON_HEP_ARTERY	Common hepatic artery	1=No, 2=Yes, 8=Not reported, 9=Unknown
	HEPATIC_ARTERY	Number of hepatic arteries	1=No, 2=Yes, 8=Not reported, 9=Unknown
	ILIAC_ARTERY	Iliac Artery	1=No, 2=Yes, 8=Not reported, 9=Unknown
	ILIAC_VEIN	Iliac Vein	1=No, 2=Yes, 8=Not reported, 9=Unknown
	LEFT_AND_RIGHT_HEPATIC	Left hepatic from left gastric and right hepatic from SMA	1=No, 2=Yes, 8=Not reported, 9=Unknown
	LEFT_HEPATIC_GASTRIC	Left hepatic from left gastric	1=No, 2=Yes, 8=Not reported, 9=Unknown
	LYMPH_NODE	Lymph node	1=No, 2=Yes, 8=Not reported, 9=Unknown
	MAIN_PORTAL_VEIN	Main portal vein	1=No, 2=Yes, 8=Not reported, 9=Unknown
	NORMAL_ANATOMY	Does the retrieved liver look normal	1=No, 2=Yes, 8=Not reported, 9=Unknown
	PATCH	Aortic Patch	1=No, 2=Yes, 8=Not reported, 9=Unknown
	RIGHT_HEPATIC_SMA	Right hepatic from SMA	1=No, 2=Yes, 8=Not reported, 9=Unknown
	SPLEEN	Spleen	1=No, 2=Yes, 8=Not reported, 9=Unknown
	VENA_CAVA	Vena Cava	1=No, 2=Yes, 8=Not reported, 9=Unknown
	TMF_LIFESTYLE	Lifestyle activity score at 3 month post transplant	1=Able to carry out normal activity without restriction, 2=Only restricted in physically strenuous activity, 3=Can move freely. Capable of self care. Unable to do any form of work. 4=Only capable of limited self care. Confined mostly to bed or chair, 5=Completely reliant on nursing/medical care, 7=Aged five years or less
	TMF_REJECTION_EPISODES	Number of treated rejection episodes since transplant at 3 month form
	TMF_DAYS_VENTILATED	Number of days ventilated post-transplant
	TMF_DAYS_IN_ITU	Number of days in ITU post-transplant
	TMF_RENAL_STATUS	Renal status post-transplant	1=No or minor renal impairment, 2=Required transient renal filtration, 3=Short-term dialysis, 4=Long-term dialysis
	TMF_HEPATIC_ART_THROMBOSIS	Complications hepatic artery thrombosis	1=No, 2=Yes, 8=Not reported, 9=Unknown
	TMF_PORTAL_VEIN_THROMBOSIS	Complications portal vein thrombosis	1=No, 2=Yes, 8=Not reported, 9=Unknown
	TMF_IVC	Complications IVC/hepatic vein occlusion	1=No, 2=Yes, 8=Not reported, 9=Unknown
	TMF_HAEMORRHAGE	Complications haemorrhage requiring reoperation	1=No, 2=Yes, 8=Not reported, 9=Unknown
	TMF_BILIARY_TRACT_LEAK	Complications biliary tract leaks	1=No leak, 2=Leak not treated, 3=Leak requiring reoperation, 4=Other radiological intervention
	TMF_BILIARY_TRACT_STRICTURE	Complications biliary tract stricture	1=No, 2=Yes, 8=Not reported, 9=Unknown
	TMF_BILIARY_STRICTURE_TREAT	Complications biliary tract stricture treatment	1=Reoperated, 2=Balloon dilatation, 3=Stenting
	TMF_CMV_INFECTION	Post-operative CMV infection	1=No, 2=Yes, 8=Not reported, 9=Unknown
	TMF_FUNGAL_INFECTION	Post-operative fungal infection	1=No, 2=Yes, 8=Not reported, 9=Unknown
	TMF_SPUTUM_SEPSIS	Post-operative sputum sepsis	1=No, 2=Yes, 8=Not reported, 9=Unknown
	TMF_BLOOD_SEPSIS	Post-operative blood sepsis	1=No, 2=Yes, 8=Not reported, 9=Unknown
	TMF_URINE_SEPSIS	Post-operative urine sepsis	1=No, 2=Yes, 8=Not reported, 9=Unknown
	TMF_ASCITIES_SEPSIS	Post-operative ascities sepsis	1=No, 2=Yes, 8=Not reported, 9=Unknown
	TMF_WOUND_SEPSIS	Post-operative wound sepsis	1=No, 2=Yes, 8=Not reported, 9=Unknown
	TMF_OTHER_SEPSIS	Post-operative other sepsis	1=No, 2=Yes, 8=Not reported, 9=Unknown
x	TMF_CYCLOSPORIN	Immunosuppression at 3 months: Cyclosporin A	1=No, 2=Yes, 8=Not reported, 9=Unknown
x	TMF_AZATHIOPRINE	Immunosuppression at 3 months: Azathioprine	1=No, 2=Yes, 8=Not reported, 9=Unknown
x	TMF_MYCOPHENOLATE	Immunosuppression at 3 months: Mycophenolate mofetil	1=No, 2=Yes, 8=Not reported, 9=Unknown
x	TMF_PREDNISOLONE	Immunosuppression at 3 months: Prednisolone	1=No, 2=Yes, 8=Not reported, 9=Unknown
x	TMF_FK506	Immunosuppression at 3 months: FK 506	1=No, 2=Yes, 8=Not reported, 9=Unknown
x	TMF_IMMUNO_DRUG_OTHER	Immunosuppression at 3 months: Other	1=No, 2=Yes, 8=Not reported, 9=Unknown
x	TMF_IMMUNO_DRUG_OTHER_TEXT	Immunosuppression at 3 months: Other text
	AF1Y_LIFESTYLE	Lifestyle activity score at 1 year post transplant	1=Able to carry out normal activity without restriction, 2=Only restricted in physically strenuous activity, 3=Can move freely. Capable of self care. Unable to do any form of work. 4=Only capable of limited self care. Confined mostly to bed or chair, 5=Completely reliant on nursing/medical care, 7=Aged five years or less
	AF1Y_DAYS_INPATIENT	Total number of days as an inpatient during the last year (excluding transplant admission)
	AF1Y_READMISSIONS	Number of readmissions over the last year
	AF1Y_PROTOCOL	Number of readmissions if protocol was the primary reason for readmittance
	AF1Y_ACUTE_REJECTION	Number of readmissions if acute rejection was the primary reason for readmittance
	AF1Y_CHRONIC_REJECTION	Number of readmissions if chronic rejection was the primary reason for readmittance
	AF1Y_BILIARY_COMP	Number of readmissions if biliary complications was the primary reason for readmittance
	AF1Y_VASCULAR_COMP	Number of readmissions if vascular complications was the primary reason for readmittance
	AF1Y_DISEASE_RECUR	Number of readmissions if disease recurrence was the primary reason for readmittance
	AF1Y_INFECTION	Number of readmissions if infection was the primary reason for readmittance
	AF1Y_READMIT_OTHER	Number of readmissions if other was the primary reason for readmittance
	AF1Y_BILIRUBIN	Bilirubin at 1 year (μmol/l)
	AF1Y_ALK_PHOSPHATE	Alk phosphatase at 1 year (IU/L)
	AF1Y_ALT_SGOT	ALT/SGOT at 1 year (IU/L)
	AF1Y_AST_SGPT	AST/SGPT at 1 year (IU/L)
	AF1Y_BLOOD_UREA	Blood urea at 1 year (mmol/l)
	AF1Y_DYSFUNCTION	Is renal dysfunction present at 1 year	1=No, 2=Yes, 8=Not reported, 9=Unknown
	AF1Y_TUMOUR	Tumour been detected at 1 year	1=No, 2=Yes, 8=Not reported, 9=Unknown
x	AF1Y_CYCLOSPORIN	Immunosuppression at 1 year: Cyclosporin A	1=No, 2=Yes, 8=Not reported, 9=Unknown
x	AF1Y_FK506	Immunosuppression at 1 year: FK 506	1=No, 2=Yes, 8=Not reported, 9=Unknown
x	AF1Y_AZATHIOPRINE	Immunosuppression at 1 year: Azathioprine	1=No, 2=Yes, 8=Not reported, 9=Unknown
x	AF1Y_MYCOPHENOLATE	Immunosuppression at 1 year: Mycophenolate mofetil	1=No, 2=Yes, 8=Not reported, 9=Unknown
x	AF1Y_PREDNISOLONE	Immunosuppression at 1 year: Prednisolone	1=No, 2=Yes, 8=Not reported, 9=Unknown
x	AF1Y_IMMUNO_DRUG_OTHER	Immunosuppression at 1 year: Other	1=No, 2=Yes, 8=Not reported, 9=Unknown
x	AF1Y_IMMUNO_DRUG_OTHER_TEXT	Immunosuppression at 1 year: Other text
	AF5Y_LIFESTYLE	Lifestyle activity score at 5 years post transplant	1=Able to carry out normal activity without restriction, 2=Only restricted in physically strenuous activity, 3=Can move freely. Capable of self care. Unable to do any form of work. 4=Only capable of limited self care. Confined mostly to bed or chair, 5=Completely reliant on nursing/medical care, 7=Aged five years or less
	AF5Y_DAYS_INPATIENT	Total number of days as an inpatient during the last year at 5 years
	AF5Y_READMISSIONS	Number of readmissions over the last year at 5 years
	AF5Y_PROTOCOL	Total number of readmissions if protocol was the primary reason for readmittance over the last year at 5 years
	AF5Y_ACUTE_REJECTION	Total number of readmissions if acute rejection was the primary reason for readmittance over the last year at 5 years
	AF5Y_CHRONIC_REJECTION	Total number of readmissions if chronic rejection was the primary reason for readmittance over the last year at 5 years
	AF5Y_BILIARY_COMP	Total number of readmissions if biliary complications was the primary reason for readmittance over the last year at 5 years
	AF5Y_VASCULAR_COMP	Total number of readmissions if vascular complications was the primary reason for readmittance over the last year at 5 years
	AF5Y_DISEASE_RECUR	Total number of readmissions if disease recurrence was the primary reason for readmittance over the last year at 5 years
	AF5Y_INFECTION	Total number of readmissions if infection was the primary reason for readmittance over the last year at 5 years
	AF5Y_READMIT_OTHER	Total number of readmissions if other was the primary reason for readmittance over the last year at 5 years
	AF5Y_BILIRUBIN	Bilirubin at 5 years (μmol/l)
	AF5Y_ALK_PHOSPHATE	Alk phosphatase at 5 years (IU/L)
	AF5Y_ALT_SGOT	ALT/SGOT at 5 years (IU/L)
	AF5Y_AST_SGPT	AST/SGPT at 5 years (IU/L)
	AF5Y_BLOOD_UREA	Blood urea at 5 years (mmol/l)
	AF5Y_DYSFUNCTION	Is renal dysfunction present at 5 years	1=No, 2=Yes, 8=Not reported, 9=Unknown
	AF5Y_TUMOUR	Tumour been detected at 5 years	1=No, 2=Yes, 8=Not reported, 9=Unknown
	AF5Y_CYCLOSPORIN	Immunosuppression at 5 years: Cyclosporin A	1=No, 2=Yes, 8=Not reported, 9=Unknown
	AF5Y_FK506	Immunosuppression at 5 years: FK 506	1=No, 2=Yes, 8=Not reported, 9=Unknown
	AF5Y_AZATHIOPRINE	Immunosuppression at 5 years: Azathioprine	1=No, 2=Yes, 8=Not reported, 9=Unknown
	AF5Y_MYCOPHENOLATE	Immunosuppression at 5 years: Mycophenolate mofetil	1=No, 2=Yes, 8=Not reported, 9=Unknown
	AF5Y_PREDNISOLONE	Immunosuppression at 5 years: Prednisolone	1=No, 2=Yes, 8=Not reported, 9=Unknown
	AF5Y_IMMUNO_DRUG_OTHER	Immunosuppression at 5 years: Other	1=No, 2=Yes, 8=Not reported, 9=Unknown
	AF5Y_IMMUNO_DRUG_OTHER_TEXT	Immunosuppression at 5 years: Other text
X	COF	Cause of failure	see reference liver cause of failure
X	LOST_FUP	Lost to follow up	1=No, 2=Yes, 8=Not reported, 9=Unknown
	laststat	Graft status of latest graft	1=Still alive, graft functioning, 2=Graft failed, 3=Death with a functioning graft, 4=Death only reported
	last_graft_no	Graft number of latest graft
	GSTATUS	Graft status	1=Still alive, graft functioning, 2=Graft failed, 3=Death with a functioning graft, 4=Death only reported
	RCOD	Primary recipient cause of death	see reference recipient COD
	RCOD2	Secondary recipient cause of death	see reference recipient COD
	tsurv	Transplant survival time (days)
	tcens	Transplant censoring indicator	0=Censored, 1=Event (Graft failure or death)
X	gsurv	Graft survival time (days)
X	gcens	Graft censoring indicator	0=Censored, 1=Event (Graft failure)
	PSURV	Patient survival time (days)
	PCENS	Patient censoring indicator	0=Censored, 1=Event (Death of recipient)

## Sheet: Cardio
	Activity/Organ(s):	Cardiothoracic:
	Geographical area:	United Kingdom
	Mark data items required with an X
X	Variable	Description	Reference
	ATX_ID	Anonymised transplant identification number
	ARECIP_ID	Anonymised recipient identification number
	ADONOR_ID	Anonymised donor identification number
X	rhosp	Anonymised unit that received and transplanted the organ
	NHS_GRP	Recipient NHS group	1=Group 1, 2=Group 2, 8=Not reported, 9=Unknown
X	RETHNIC	Recipient ethnicity
X	RSEX	Recipient sex	NR=Not reported, UKN=Unknown
X	rage	Recipient age
	rpaed	Recipient paediatric (<16) or adult
	RAGE_GRP2	Recipient age in 10 year increments
X	rbg	Recipient blood group
X	rheight	Height of recipient (cm)	888=Not reported
X	rweight	Weight of recipient (kg)	888.8=Not reported
X	RBMI	Recipient BMI
X	pcd	Primary cause of cardiothoracic disease	see reference CARDIO PRIMARY DISEASE
X	reg_primary_disease	Primary disease at registration	see reference CARDIO PRIMARY DISEASE
	reg_prev_heart_surgery	Number of previous open heart surgery operations at registration	88=Not reported, 99=Unknown
	reg_prev_thoracotomy	Previous thoracotomy at registration	1=No, 2=Yes, 8=Not reported 9=Unknown
	reg_prev_sudden_death	Previous sudden death episode at registration	1=No, 2=Yes, 8=Not reported 9=Unknown
	reg_antiarrhythmics	Antiarrhythmics (excluding digoxin) at registration	1=No, 2=Yes, 8=Not reported 9=Unknown
	reg_aicd	AICD at registration	1=No, 2=Yes, 8=Not reported 9=Unknown
	reg_hypertension	Hypertension requring treatment in the last 5 years at registration	1=No, 2=Yes, 8=Not reported 9=Unknown
	reg_vascular_disease	Peripheral vascular disease with intervention performed or planned at registration	1=No, 2=Yes, 8=Not reported 9=Unknown
	reg_cerebrovascular	Cerebrovascular disease at registration	1=No, 2=Yes, permanent disability, 3=Yes, transient disability, 8=Not reported 9=Unknown
	reg_cholesterol	Cholesterol (mmol/l) at registration	88.8=Not reported, 99.9=Unknown
	reg_diabetes	Diabetes at registration	1=No, 2=Yes, insulin dependent, 3=Yes, not insulin dependent, 8=Not reported, 9=Unknown
x	reg_prev_malignancy	Previous malignancy at registration	1=No, 2=Yes, 8=Not reported 9=Unknown
	reg_prednisolone	Daily dose of prednisolone (mg) at registration	888.8=Not reported, 999.9=Unknown
x	reg_smoker	Smoker more than 5 a day within 6 months at registration	1=No, 2=Yes, 8=Not reported 9=Unknown
	reg_bilirubin	Bilirubin (μmol/l) at registration	8888=Not reported, 9999=Uknown
	reg_creatinine	Creatinine (μmol/l) at registration	8888=Not reported, 9999=Uknown
	reg_home_oxygen	Home oxygen	1=No, 2=Yes, 8=Not reported 9=Unknown
	reg_nyha_class	NYHA class at registration	1=I, 2=II, 3=III, 4=IV, 8=Not reported, 9=Unknown
	reg_pa_systolic	PA systolic (mm Hg) at registration	888=Not reported, 999=Unknown
	reg_pa_mean	PA mean (mm Hg) at registration	888=Not reported, 999=Unknown
	reg_pcw	PCW or LAP (mm Hg) at registration	88=Not reported, 99=Unknown
	reg_cardiac_output	Cardiac output (l/min) at registration	88.8=Not reported, 99.9=Unknown
	reg_ejection_fraction	Ejection fraction (%) at registration	88=Not reported, 99=Unknown
	reg_fev1	FEV1 (litres) at registration	88.88=Not reported, 9.99=Unknown
	reg_fvc	FVC (litres) at registration	88.88=Not reported, 9.99=Unknown
	reg_vo2_max	VO2 max (ml/kg/min) at registration	88=Not reported, 99=Unknown
	reg_six_min_walk	6 minute walk test (m) at registration	888=Not reported, 999=Unknown
	reg_in_hospital	In hospital at registration	1=No, 2=Yes, 8=Not reported 9=Unknown
	reg_ventilated	Patient on ventilator whilst in hopsital at registration	1=No, 2=Yes, 8=Not reported 9=Unknown
	reg_inotropes	Patient on intopes whilst in hopsital at registration	1=No, 2=Yes, 8=Not reported 9=Unknown
	reg_iabp	IABP whilst in hospital at registration	1=No, 2=Yes, 8=Not reported 9=Unknown
	reg_vad	VAD whilst in hospital at registration	1=None, 2=Left, 3=Right, 4=Both 8=Not reported, 9=Unknown
	reg_tah	TAH whilst in hospital at registration	1=No, 2=Yes, 8=Not reported 9=Unknown
	reg_ecmo	ECMO whilst in hospital at registration	1=No, 2=Yes, 8=Not reported 9=Unknown
X	CMV_TX	Recipient CMV status at transplant	1=Negative, 2=Positive, 3=Indeterminate, 4=Repeat reactive, 5=Confirmed positive, 6=results awaited, 7=Not tested, 8=Not reported, 9=Unknown, 10=Non-specific reactivity
X	HCV_TX	Recipient HCV status at transplant	1=Negative, 2=Positive, 3=Indeterminate, 4=Repeat reactive, 5=Confirmed positive, 6=results awaited, 7=Not tested, 8=Not reported, 9=Unknown, 10=Non-specific reactivity
X	HBV_TX	Recipient HBV status at transplant	1=Negative, 2=Positive, 3=Indeterminate, 4=Repeat reactive, 5=Confirmed positive, 6=results awaited, 7=Not tested, 8=Not reported, 9=Unknown, 10=Non-specific reactivity
	HIV_TX	Recipient HIV status at transplant	1=Negative, 2=Positive, 3=Indeterminate, 4=Repeat reactive, 5=Confirmed positive, 6=results awaited, 7=Not tested, 8=Not reported, 9=Unknown, 10=Non-specific reactivity
X	rwtime	Routine wait time (days)
X	uwtime	Urgent wait time (days)
X	suwtime	Super-urgent wait time (days)
X	tx_yr	Year of transplant
	f_yr	Financial year of transplant
	retunit	Anonymised unit that retrieved the organ
X	TX_TYPE	Type of transplant	30=Heart, 60=Lung, 63=Double lung, 65=Bilateral single lung, 66=Partial lung, 70=Heart/lung, 120=Heart, lung & liver, 150=Heart & kidney, 160=Heart & liver, 170=Lung & kidney & liver, 180=Heart, lung & kidney, 190=Lung & liver
X	ORG_TXD	Type of cardiothoracic transplant	35=Orthotropic heart, 36=Heterotopic heart, 61=Left lung, 62=Right lung, 63=Double lung, 65=Bilateral single lung, 66=Partial lung, 70=Heart/Lung block, 88=Missing
X	multi_tx	Multi-organ transplant indicator	0=Single organ transplant, 1=Multi-organ transplant
X	organ	Organ transplanted	30=Heart, 61=Left lung, 62=Right lung, 63=Lung pair
X	tx	Indicator organ transplanted	H=Heart, L=Lungs, HL=Heart/Lungs
	het	Heart transplanted was heterotopic or orthotopic	0=Orthotopic, 1=Heterotopic
X	GRAFT_NO	Number of Heart/lung transplants
X	gno_hrt	Number of heart transplants
X	gno_lng	Number of lung transplants
X	ALLTX_NO	Number of all transplants
	urgent	Urgency status of transplant	0=Routine/Non-urgent, 1=Urgent, 2=Super-urgent
X	dtype	Donor type	1=DBD, 2=DCD, 5=Living related, 6=Living, unrelated, 7=Domino 13=Living unrelated - Altruistic
	dgrp	Donor type group
	DD_YR	Year of donation
	dhosp	Anonymised donation centre
X	DCOD	Donor cause of death	see reference DONOR COD
X	dage	Donor age
	dpaed	Donor paediatric (<16) or adult
	dage_grp2	Donor age in 10 year increments
X	dsex	Donor sex	NR=Not reported, UKN=Unknown
X	dheight	Donor height (cm)	888=Not reported, 999=Unknown
X	dweight	Donor weight (kg)	888=Not reported, 999=Unknown
X	dethnic	Donor ethnicity
X	DBMI	Donor BMI
X	dbg	Donor blood group
	ABOmatch	Donor vs recipient blood group	1=Identical, 2=Compatible, 3=Incompatible
X	dcmv	Donor CMV test result	1=Negative, 2=Positive, 3=Indeterminate, 4=Repeat reactive, 5=Confirmed positive, 6=results awaited, 7=Not tested, 8=Not reported, 9=Unknown, 10=Non-specific reactivity
	DHBSAG	Donor HBSAG test result	1=Negative, 2=Positive, 3=Indeterminate, 4=Repeat reactive, 5=Confirmed positive, 6=results awaited, 7=Not tested, 8=Not reported, 9=Unknown, 10=Non-specific reactivity
	DHBCAB	Donor HBCAB test result	1=Negative, 2=Positive, 3=Indeterminate, 4=Repeat reactive, 5=Confirmed positive, 6=results awaited, 7=Not tested, 8=Not reported, 9=Unknown, 10=Non-specific reactivity
X	DHCV	Donor HCV test result	1=Negative, 2=Positive, 3=Indeterminate, 4=Repeat reactive, 5=Confirmed positive, 6=results awaited, 7=Not tested, 8=Not reported, 9=Unknown, 10=Non-specific reactivity
	DHIV	Donor HIV test result	1=Negative, 2=Positive, 3=Indeterminate, 4=Repeat reactive, 5=Confirmed positive, 6=results awaited, 7=Not tested, 8=Not reported, 9=Unknown, 10=Non-specific reactivity
X	DEBV	Donor EBV test result	1=Negative, 2=Positive, 3=Indeterminate, 4=Repeat reactive, 5=Confirmed positive, 6=results awaited, 7=Not tested, 8=Not reported, 9=Unknown, 10=Non-specific reactivity
	DHTLV	Donor HTLV test result	1=Negative, 2=Positive, 3=Indeterminate, 4=Repeat reactive, 5=Confirmed positive, 6=results awaited, 7=Not tested, 8=Not reported, 9=Unknown, 10=Non-specific reactivity
	DTOXO	Donor Toxo test result	1=Negative, 2=Positive, 3=Indeterminate, 4=Repeat reactive, 5=Confirmed positive, 6=results awaited, 7=Not tested, 8=Not reported, 9=Unknown, 10=Non-specific reactivity
	DSYPHILIS	Donor syphilis test result	1=Negative, 2=Positive, 3=Indeterminate, 4=Repeat reactive, 5=Confirmed positive, 6=results awaited, 7=Not tested, 8=Not reported, 9=Unknown, 10=Non-specific reactivity
	DPAST_ALCOHOL_ABUSE	Donor history of alcohol abuse	1=No, 2=Yes, 8=Not reported, 9=Unknown
	DPAST_CARDIO_DISEASE	Donor cardio disease	1=No, 2=Yes, 8=Not reported, 9=Unknown
	DPAST_DIABETES	Donor diabetes	1=No, 2=Yes, 8=Not reported, 9=Unknown
	DPAST_FAMILY_DIABETES	Donors family history of diabetes	1=No, 2=Yes, 8=Not reported, 9=Unknown
	DPAST_FAMILY_DIABETES_TYPE	Donors family history type of diabete	3=Type 1, 4=Type 2, 5=Type 1 & 2, 8=Not reported, 9=Unknown
	DPAST_DRUG_ABUSE	Donor history of drug abuse	1=No, 2=Yes, 8=Not reported, 9=Unknown
	DPAST_HYPERTENSION	Donor hypertension	1=No, 2=Yes, 8=Not reported, 9=Unknown
	DPAST_LIVER_DISEASE	Donor liver disease	1=No, 2=Yes, 8=Not reported, 9=Unknown
	DPAST_OTHER	Donor past other	1=No, 2=Yes, 8=Not reported, 9=Unknown
x	DPAST_SMOKER	Donor smoker	1=No, 2=Yes, 8=Not reported, 9=Unknown
x	DPAST_SMOKER_AMOUNT	Donor smoker amount (number smoked per day)	99=Unknown
x	DPAST_TUMOUR	Donor tumour	1=No, 2=Yes, 8=Not reported, 9=Unknown
	DPAST_UTI	Donor UTI	1=No, 2=Yes, 8=Not reported, 9=Unknown
	DPAST_ALLERGY	Donor allergy	1=No, 2=Yes, 8=Not reported, 9=Unknown
	DHYPOTENSION	Donor hypotension (less than 70mmHg systolic)	1=No, 2=Yes, 8=Not reported 9=Unknown
	DCARDIAC_ARREST	Donor cardiac arrest	1=No, 2=Yes, 8=Not reported 9=Unknown
	DRESPIRATORY_ARREST	Donor respiratory arrest	1=No, 2=Yes, 8=Not reported 9=Unknown
	HEART_PERFUSATE	Heart perfusion fluid	see reference PERFUSATE USED
	LUNG_PERFUSATE	Lung perfusion fluid	see reference PERFUSATE USED
	HEART_PERFUSION_METHOD	Heart perfusion method	1=Flush, 2=Core-cooling, 3=Immersion, 6=Not perfused/not applicable, 7=Other, 8=Missing, 9=Unknown
	LUNG_PERFUSION_METHOD	Lung perfusion method	1=Flush, 2=Core-cooling, 3=Immersion, 6=Not perfused/not applicable, 7=Other, 8=Missing, 9=Unknown
	FIRST_LUNG	First lung perfused	61=Left, 62=Right
	IT	Total ischaemic time hours from cross clamp of donor to reperfusion time (hours)
	WIT	Warm ischemia time (minutes)
	PRE_OP_INFECTION	Infection requiring antibiotics in the last 6 weeks at transplant	1=No, 2=Yes, 8=Not reported 9=Unknown
	NYHA	NYHA class at transplant	1=I, 2=II, 3=III, 4=IV, 8=Not reported, 9=Unknown
	IN_HOSP	In hospital at transplant	1=No, 2=Yes, 8=Not reported 9=Unknown
	RVENT	Patient on ventilator whilst in hospital at transplant	1=No, 2=Yes, 8=Not reported 9=Unknown
	INOTROPES	Patient on intopes whilst in hospital at transplant	1=No, 2=Yes, 8=Not reported 9=Unknown
	IABP	IABP whilst in hospital at transplant	1=No, 2=Yes, 8=Not reported 9=Unknown
	ECMO	ECMO whilst in hospital at transplant	1=No, 2=Yes, 8=Not reported 9=Unknown
	VAD	VAD whilst in hospital at transplant	1=None, 2=Left, 3=Right, 4=Both, 8=Not reported, 9=Unknown
	TAH	TAH whilst in hospital at transplant	1=No, 2=Yes, 8=Not reported, 9=Unknown
	RCREAT	Creatinine (μmol/l) at transplant	8888=Not reported, 9999=Uknown
	DAYS_TX_HDU	Number of days spent in HDU after transplant
	DAYS_TX_ITU	Number of days spent in ITU after transplant
	DAYS_TX_HOSP	Number of days spent in hospital after transplant
	THEATRE	Complications - return to theatre	1=No, 2=Yes, 8=Not reported 9=Unknown
	HAEMOFILTRATION	Complications - haemofiltration/haemodialysis	1=No, 2=Yes, 8=Not reported 9=Unknown
	IABP_POST_OP	Complications - IABP post-op	1=No, 2=Yes, 8=Not reported 9=Unknown
	OTHER_POST_OP	Complications - other mechanical assistance post-op	1=No, 2=Yes, 8=Not reported 9=Unknown
X	REJECTIONS	Number of treated rejection episodes at transplant	88=Not reported, 99=Unknown
	INFECTIONS	Number of serious infection episodes at transplant	88=Not reported, 99=Unknown
	ORGANISMS	If infection at transplant what was the organism
	infect1_TX	Primary site of infection at transplant
	infect2_TX	Secondary site of infection at transplant
	infect3_TX	Teritary site of infection at transplant
x	CYCLOSPORIN_TX	Cyclosporin immunosuppression at transplant	1=No, 2=Yes, 8=Not reported, 9=Unknown
x	FK506_TX	FK506 immunosuppression at transplant	1=No, 2=Yes, 8=Not reported, 9=Unknown
x	AZATHIOPRINE_TX	Azathioprine immunosuppression at transplant	1=No, 2=Yes, 8=Not reported, 9=Unknown
x	CORTICOSTEROIDS_TX	Corticosteroids immunosuppression at transplant	1=No, 2=Yes, 8=Not reported, 9=Unknown
x	SIROLIMUS_TX	Sirolimus immunosuppression at transplant	1=No, 2=Yes, 8=Not reported, 9=Unknown
x	ALG_induction_TX	ALG/ATG antibody inducation at transplant	1=No, 2=Yes, 8=Not reported, 9=Unknown
x	ALG_rejection_TX	ALG/ATG antibody for rejection at transplant	1=No, 2=Yes, 8=Not reported, 9=Unknown
x	OKT3_induction_TX	OKT3 antibody inducation at transplant	1=No, 2=Yes, 8=Not reported, 9=Unknown
x	OKT3_rejection_TX	OKT3 antibody for rejection at transplant	1=No, 2=Yes, 8=Not reported, 9=Unknown
	TLI_TX	TLI immunosuppression at transplant	1=No, 2=Yes, 8=Not reported, 9=Unknown
	METHOTREXATE_TX	Methotrexate immunosuppression at transplant	1=No, 2=Yes, 8=Not reported, 9=Unknown
	IMMUNO_DRUG_OTHER_TX	Other immunosuppression at transplant	1=No, 2=Yes, 8=Not reported, 9=Unknown
	IMMUNO_TEXT_TX	Other immunosuppression text at transplant
	RCOD	Recipient cause of death	see reference RECIPIENT COD
X	gstatus	Most recent outcome of graft	1=Functioning, 2=Failed, 3=Died with functioning graft, 4=Death only reported, 8=Not reported, 9=Unknown
X	cof	Cause of failure	see reference CARDIOTHORACIC CAUSES OF FAILURE
X	LOST_FUP	Lost to follow up	1=No, 2=Yes, 8=Not reported, 9=Unknown
	vtl_stat	Vital status of recipient	1=Alive, 2=Dead, 8=Missing
	re_tx	Whether patient was re-transplanted	0=No, 1=Yes
	tsurv	Transplant survival time (days)	-100=Not reported
	tcens	Transplant censoring indicator	0=Censored, 1=Event (Graft failure or death)
X	gsurv	Graft survival time (days)	-100=Not reported
X	gcens	Graft censoring indicator	0=Censored, 1=Event (Graft failure)
	psurv	Patient survival time (days)	-100=Not reported, Will be missing for regrafts
	pcens	Patient censoring indicator	0=Censored, 1=Event (Death of recipient)
	HOSPITAL_ADMISSIONS_j	Number of hospital admissions in follow-up period j (j=3, 12, 24, 36, … corresponding to months post-transplant)
	REJECTION_EPISODES_j	Number of rejection episodes in follow-up period j (j=3, 12, 24, 36, … corresponding to months post-transplant)
	AIRWAY_COMPLICATIONS_j	Airway complications in follow-up period j (j=3, 12, 24, 36, … corresponding to months post-transplant)	1=No, 2=Yes, 8=Not reported, 9=Unknown
	INFECTIONS_j	Number of serious infection episodes in follow-up period j (j=3, 12, 24, 36, … corresponding to months post-transplant)
	FEV1_1_j	First of two best FEV litres at follow up period j (j=3, 12, 24, 36, … corresponding to months post-transplant)	9.99=Unknown
	FEV1_2_j	Second of two best FEV litres follow up period j (j=3, 12, 24, 36, … corresponding to months post-transplant)	9.99=Unknown
	NYHA_CLASS_j	NYHA Class at follow up period j (j=3, 12, 24, 36, … corresponding to months post-transplant)	1=I, 2=II, 3=III, 4=IV, 8=Not reported, 9=Unknown
	ORGANISM_TEXT_j	If infection in follow-up period j (j=3, 12, 24, 36, … corresponding to months post-transplant), what was the organism
	INFECT_1_j	Primary site of infection in follow-up period j (j=3, 12, 24, 36, … corresponding to months post-transplant)
	INFECT_2_j	Secondary site of infection in follow-up period j (j=3, 12, 24, 36, … corresponding to months post-transplant)
	INFECT_3_j	Teritary site of infection in follow-up period j (j=3, 12, 24, 36, … corresponding to months post-transplant)
	CREATININE_j	Creatinine (μmol/l) at follow up period j (j=3, 12, 24, 36, … corresponding to months post-transplant)

## Sheet: Ocular tissue
	Activity/Organ(s):	Ocular tissue transplant dataset
	Geographical area:	United Kingdom
	Mark data items required with an X
X	Variable	Description	Reference
	ATX_ID	Anonymised transplant identification number
	ADONOR_ID	Anonymised donor identification number
	ARECIP_ID	Anonymised recipient identification number
	DTYPE	Donor type	1=DBD, 2=DCD, 10=Tissue only
	SOLID	Solid organs donated	0=No, 1=Yes
	DAGE	Donor age
	DSEX	Donor sex	1=Male, 2=Female, 8=Not reported, 9=Unknown
	DCOD	Donor cause of death	see reference donor COD
	RAGE	Recipient age
	RSEX	Recipient sex	1=Male, 2=Female, 9=Unknown
	TX_YR	Calendar year of transplant
	GTYPE	Graft type	1=Penetrating keratoplasty (PK), 2=Superficial lamellar, 3=Deep anterior lamellar keratoplasty (DALK), 5=sclera/cornea in ethanol, 6=stem cell allograft, 7=Other, 10=Descemet's membrane endothelial keratoplasty (DMEK), 11=Descemet's stripping endothelial keratoplasty (DSEK)
	DIAG	Indication for ocular tissue transplant	see Recipient Diagnosis
	GNO_OPERATED	Graft number in operated eye
	GNO_FELLOW	Number of previous grafts in fellow eye
	LOGMAR0	LogMAR acuity at transplant
	LOGMAR1	LogMAR acuity at one-year (8-16 months post-transplant)
	GSURV	Graft survival (days)
	GCENS	Graft censor	0=Censored, 1=Event (graft failure)

## Sheet: Public Organ Transplant data
	Activity/Organ(s):	Public all organ transplant dataset
	Time period:	1 January 1995 - 31 December 2016
	Geographical area:	United Kingdom
	Mark data items required with an X
X	Variable	Description	Reference
	ATX_ID	Anonymised transplant identification number
	ADONOR_ID	Anonymised Donor identification number
	ARECIP_ID	Anonymised Recipient identification number
	DTYPE	Donor type	See donor type in Appendix 1
	DAGE_GRP	Donor age at donation	See donor age group in Appendix 2
	DSEX	Sex of donor	1=Male, 2=Female, 8=Not reported, 9=Unknown
	DCOD_GRP	Donor cause of death	See donor cause of death codes in Appendix 3
	RAGE_GRP	Recipient age at transplant	See recipient age group in Appendix 2
	RSEX	Sex of recipient	1=Male, 2=Female, 8=Not reported, 9=Unknown
	TX_YR	Calendar year of transplant
	TX_TYPE	Transplant type	See transplant type in Appendix 5
	AMM_1998	Number of mismatches at A locus	0=zero mismatches, 1=1 mismatch, 2=2 mismatches, 7=Not tested, 9=Unknown
	BMM_1998	Number of mismatches at B locus	0=zero mismatches, 1=1 mismatch, 2=2 mismatches, 7=Not tested, 9=Unknown
	DRMM_1998	Number of mismatches at DR locus	0=zero mismatches, 1=1 mismatch, 2=2 mismatches, 7=Not tested, 9=Unknown
	KID_PD_GRP	Primary renal disease group	See Primary renal disease code in Appendix 4
	KID_CIT_MINS	Kidney cold ischaemia time (mins)
	KID_GSURV	Graft survival time (days) for kidney transplant
	KID_GCENS	Graft survival censoring indicator for kidney transplant	0=Censored, 1=Event (graft failure)
	KID_PSURV	Patient survival time (days) for kidney transplant
	KID_PCENS	Patient survival censoring indicator for kidney transplant	0=Censored, 1=Event (death of patient)
	KID_TSURV	Transplant survival time (days) for kidney transplant
	KID_TCENS	Transplant survival censoring indicator for kidney transplant	0=Censored, 1=Event (graft failure or death of patient)
	PAN_PD_GRP	Primary renal disease group	See Primary renal disease code in Appendix 4
	PAN_CIT_MINS	Pancreas cold ischaemia time (mins)
	ISLET_URGENCY_STATUS	Islet urgency status of recipient	0=Routine, 1=Priority
	PAN_GSURV	Graft survival time (days) for pancreas transplant
	PAN_GCENS	Graft survival censoring indicator for pancreas transplant	0=Censored, 1=Event (graft failure)
	PAN_PSURV	Patient survival time (days) for pancreas transplant
	PAN_PCENS	Patient survival censoring indicator for pancreas transplant	0=Censored, 1=Event (death of patient)
	PAN_TSURV	Transplant survival time (days) for pancreas transplant
	PAN_TCENS	Transplant survival censoring indicator for pancreas transplant	0=Censored, 1=Event (graft failure or death of patient)
	LIV_PD_GRP	Primary liver disease group	See Primary liver disease code in Appendix 4
	LIV_CIT_MINS	Liver cold ischaemia time (mins)
	LIV_URGENCY_STATUS	Urgency status of recipient	0=Elective, 1=Super Urgent
	LIV_GSURV	Graft survival time (days) for liver transplant
	LIV_GCENS	Graft survival censoring indicator for liver transplant	0=Censored, 1=Event (graft failure)
	LIV_PSURV	Patient survival time (days) for liver transplant
	LIV_PCENS	Patient survival censoring indicator for liver transplant	0=Censored, 1=Event (death of patient)
	LIV_TSURV	Transplant survival time (days) for liver transplant
	LIV_TCENS	Transplant survival censoring indicator for liver transplant	0=Censored, 1=Event (graft failure or death of patient)
	CARDIO_PD_GRP	Primary cardio disease group	See Primary cardiothoracic disease code in Appendix 4
	CARDIO_IT_MINS	Cardio ischaemia time (mins)
	CARDIO_URGENCY_STATUS	Urgency status of recipient	0=Elective, 1=Urgent
	LNG_GSURV	Graft survival time (days) for lung transplant
	LNG_GCENS	Graft survival censoring indicator for lung transplant	0=Censored, 1=Event (graft failure)
	LNG_PSURV	Patient survival time (days) for lung transplant
	LNG_PCENS	Patient survival censoring indicator for lung transplant	0=Censored, 1=Event (death of patient)
	LNG_TSURV	Transplant survival time (days) for lung transplant
	LNG_TCENS	Transplant survival censoring indicator for lung transplant	0=Censored, 1=Event (graft failure or death of patient)
	HRT_GSURV	Graft survival time (days) for heart transplant
	HRT_GCENS	Graft survival censoring indicator for heart transplant	0=Censored, 1=Event (graft failure)
	HRT_PSURV	Patient survival time (days) for heart transplant
	HRT_PCENS	Patient survival censoring indicator for heart transplant	0=Censored, 1=Event (death of patient)
	HRT_TSURV	Transplant survival time (days) for heart transplant
	HRT_TCENS	Transplant survival censoring indicator for heart transplant	0=Censored, 1=Event (graft failure or death of patient)

## Sheet: Reference
References
DONOR COD
0	Living donor
10	Intracranial haemorrhage
11	Intracranial thrombosis
12	Brain tumour
13	Hypoxic brain damage - all causes
19	Intracranial - type unclassified (CVA)
20	Trauma RTA - car
21	Trauma RTA - motorbike
22	Trauma RTA - pushbike
23	Trauma RTA - pedestrian
24	Trauma RTA - Other
29	Trauma RTA - unknown type
30	Other trauma - known or suspected suicide
31	Other trauma - accident
39	Other trauma - unknown cause
40	Cardiac arrest
41	Myocardial infarction
42	Aneurysm
42	Aortic Aneurysm
43	Ischaemic heart disease
44	Congestive heart failure
45	Pulmonary embolism
49	Cardiovascular - type unclassified
50	Chronic pulmonary disease
51	Pneumonia
52	Asthma
53	Respiratory failure
54	Carbon monoxide poisoning
59	Respiratory - type unclassified (inc smoke inhalation)
60	Cancer (other than brain tumour)
70	Meningitis
71	Septicaemia
72	Infections - type unclassified
73	Acute blood loss/hypovolaemia
74	Liver failure (not self poisoning)
75	Renal failure
76	Multi-organ failure
77	Sudden Infant Death Syndrome (SIDS)
78	Burns
80	Alcohol poisoning
81	Paracetamol overdose
82	Other drug overdose, please specify
85	Self poisoning - type unclassified
88	Not reported
90	OTHER
98	Other, please specify
99	Unknown
RECIPIENT COD
500	Cause of death uncertain/not determined
511	Myocardial ischaemia and infarction
512	Hyperkalaemia
513	Haemorrhagic pericarditis
514	Other causes of cardiac failure
515	Sudden unexplained cardiac death
516	Hypertensive cardiac failure
517	Hypokalaemia
518	Fluid overload
519	Elevated pvr/pulmonary hypertension
520	Airway dehiscence
521	Pulmonary embolus
522	Cerebro-vascular accident
523	Gastro-intestinal haemorrhage
524	Haemorrhage from graft site
525	Haemorrhage from vascular access or dialysis circuit
526	Haemorrhage from ruptured vascular aneurysm (not code 22 or 23)
527	Haemorrhage from surgery (not code 23,24 or 26)
528	Other haemorrhage (not codes 23-27)
529	Mesenteric infarction
530	Pulmonary infection (protozoal)
531	Pulmonary infection (bacterial)
532	Pulmonary infection (viral)
533	Pulmonary infection (fungal)
534	Infections elsewhere (except viral hepatitis)
535	Septicaemia
536	Tuberculosis (lung)
537	Tuberculosis (elsewhere)
538	Generalized viral infection
539	Peritonitis (not code 70)
541	Liver - due to hepatitis b virus
542	Liver - other viral hepatitis
543	Liver - drug toxicity
544	Cirrhosis - not viral
545	Cystic liver disease
546	Liver failure - cause unknown
547	Renal failure
548	Recurrent primary disease - benign
549	Recurrent primary disease - malignant
551	Patient refused further treatment
552	Suicide
553	Therapy ceased for any other reason
554	Esrf treatment withdrawn for medical reasons
561	Uraemia caused by graft failure
562	Pancreatitis
563	Bone marrow depression
564	Cachexia
566	Lymphoid malignant disease possibly induced by immunosuppressive therapy
567	Lymphoid malignant disease not induced by immunosuppressive therapy
568	Malignant disease: lymphoproliferative disorders (except 66)
569	Dementia
570	Sclerosing (or adhesive) peritoneal disease
571	Perforation of peptic ulcer
572	Perforation of colon
573	Non-lymphoid malignant disease possibly induced by immunosuppressive therapy
574	Non-lymphoid malignant disease not induced by immunosuppressive therapy
575	Early graft dysfunction
576	Cardiac tamponade
577	Ards
578	Respiratory failure
579	Multi-system failure
581	Accident related to treatment
582	Accident unrelated to treatment
590	Donor organ failure
595	Other identified cause of death
598	Other identified cause of death
599	Unknown
600	Peritonitis (bacterial, with peritoneal dialysis
601	Peritonitis (fungal, with peritoneal dialysis
602	Peritonitis (due to other cause, with peritoneal dialysis
888	Cod not requested
Table A HLA mismatch groups
Level	HLA mismatch summary	HLA mismatch combinations included
1	0	0
2	[0 DR and 0/1 B]	100, 010, 110, 200, 210
3	[0 DR and 2 B] or [1 DR and 0/1 B]	020, 120, 220, 001, 101, 201, 011, 111, 211
4	[1 DR and 2 B] or [2 DR]	021, 121, 221, 002, 102, 202, 012, 112, 212, 022, 122, 222
PANCREAS/RENAL DISEASE
200	Chronic renal failure, aetiology uncertain
210	Glomerulonephritis, histologically not examined
211	Severe nephrotic syndrome with focal sclerosis
212	IgA nephropathy
213	Dense deposit disease
214	Membranous nephropathy
215	Membrano - proliferative glomerulonephritis
216	Rapidly progressive GN without systemic disease
217	Focal segmental glomerulosclerosis with nephrotic syndrome in adults
219	Glomerulonephritis, histologically examined
220	Pyelonephritis/Interstitial nephritis - cause not specified
221	Pyelonephritis/Interstitial nephritis associated with neurogenic bladder
222	Pyelonephritis/Interstitial nephritis due to con obs uropathy with/without V-U reflux
223	Pyelonephritis/Interstitial nephritis due to acquired obstructive uropathy
224	Pyelonephritis/Interstitial nephritis due to V-U reflux without obstruction
225	Pyelonephritis/Interstitial nephritis due to urolithiasis
229	Pyelonephritis/Interstitial nephritis due to other cause
230	Tubulo Interstitial Nephritis (Not Pyelonephritis)
231	Nephropathy due to analgesic drugs
232	Nephropathy due to cis-platinum
233	Nephropathy due to cyclosporin A
239	Nephropathy caused by other specific drug
240	Cystic kidney disease - type unspecified
241	Polycystic kidneys, adult type (dominant type)
242	Polycystic kidneys, infantile (recessive type)
243	Medullary cystic disease, including nephronophthisis
249	Cystic kidney disease - other specified type
250	Hereditary/Familial nephropathy - type unspecified
251	Hereditary nephritis with nerve deafness (Alports syndrome)
252	Cystinosis
253	Primary oxalosis
254	"Fabrys disease"
259	Hereditary nephropathy - other
260	Congenital renal hypoplasia - type unspecified
261	Oligomeganephronic hypoplasia
262	Segmental renal hypoplasia
263	Congenital renal dysplasia with or without urinary tract malformation
266	Syndrome of agenesis of abdominal muscles
270	Renal vascular disease - type unspecified
271	Renal vascular disease - malignant hypertension
272	Renal vascular disease - hypertension
273	Renal vascular disease - polyarteritis
274	"Wegeners granulomatosis"
275	Ischaemic renal disease/ cholesterol embolism
279	Renal vascular disease - classified
280	Diabetes - insulin dependent (Type I)
281	Diabetes - non-insulin dependent (Type II)
282	Myelomatosis/Light chain deposit disease
283	Amyloid
284	Lupus erythematosus
285	Henoch-Schonlein purpura
286	"Goodpastures Syndrome"
287	Systemic sclerosis (Scleroderma)
288	Haemolytic Uraemic Syndrome (inc Moschowitz Syndrome)
289	Multi-system disease - other
290	Cortical or tubular necrosis
291	Tuberculosis
292	Gout
293	Nephrocalcinosis & hypercalcaemic nephropathy
294	Balkan nephropathy
295	Kidney tumour
296	Traumatic or surgical loss of kidney
298	Other identified renal disorders
299	Unknown
888	Not reported
PANCREAS CAUSE OF FAILURE
0	Graft still functioning
201	Vascular thrombosis
202	Infection
203	Bleeding
204	Anastomotic leak
205	Pancreatitis
206	Primary non-function (no detectable C-peptide between 7 and 28 days)
207	Patient declined medication
208	Hyperacute rejection
209	Acute rejection
210	Chronic rejection
211	Preservation/Procurement problem
212	Instant blood mediated inflammatory reaction (IBMIR)
213	Poor engraftment
214	Functional decline (unknown cause)
215	Recurrent autoimmunity
216	Hepatitis / Steatosis
217	Cholangitis
290	Death with a functioning graft
298	Other
299	Unknown
RELATIONSHIP
0	Son or daughter
1	Cadaveric donor, no relationship
2	Mother or father
3	Sibling (2 shared haplotypes)
4	Sibling (1 shared haplotype)
5	Sibling (0 shared haplotype)
6	Sibling (genetic relationship unknown)
7	Monozygotic (identical) twin
8	Dizygotic (non-identical) twin
9	Other living related - please specify
10	Obligatory removal of organ
11	Living non-related donor - spouse
12	Living non-related donor - partner
15	Pooled donor
16	Altruistic non-directed donor
19	Other living non-related donor - please specify
20	Living donor, relationship unspecified
88	Missing
99	Unknown
103	Default relationship - update required
PERFUSATE USED
0	Not known
1	Sacks
2	Perfudex
3	Dextran 40
4	Gelin
6	Hartmans
7	Manitol
8	Rheomacrodex
10	Euro collins
20	Wisconson/u (UW solution)
21	U.W.(commercial)
22	Modified U.W.(high Na+)
23	Modified U.W.(high k+)
27	Other liver preservation fluid
28	Not reported
29	Unknown
30	Marshalls/hoc
40	PBS
50	St thomas
60	Papworth solution
66	Not perfused/not applicable
70	Machine preservation - PPF
79	Machine preservation - other
88	Not reported
95	Other
98	Other
99	Unknown
RENAL CAUSES OF FAILURE
0	Graft still functioning
201	Hyperacute rejection
202	Rejection while taking immunosuppressive drug(s)
203	Rejection after stopping all immunosuppressive drugs
204	Recurrent primary renal disease
205	Vascular or ureteric operative problems (excluding vascular thrombosis)
206	Vascular (arterial or venous) thrombosis
207	Infection of graft
208	Removal of functioning graft
209	Non-viable kidney
290	Recipient died, graft was functioning at time of death
295298	Other
299	Unknown
CARDIO PRIMARY DISEASE
310	Coronary Heart Disease
311	Dilated Cardiomyopathy - type unspecified
313	Valvular Heart Disease
314	Congenital Heart Disease
319	Other Heart Disease
320	Primary Pulmonary Hypertension
321	Eisenmenger's Syndrome - type unspecified
322	Cystic Fibrosis
323	Fibrosing Lung Disease
324	Inhalation
325	Alpha-1-Antitrypsin deficiency
326	Sarcoid
327	Emphysema
328	Bronchiectasis
330	Immediate Graft Failure
331	Acute Rejection
332	Coronary Occlusive Disease
333	Hyper acute rejection
334	Chronic rejection
335	Non-specific graft failure
337	Bronchiolitis obliterans
338	Allograft vascular disease
341	Dilated Cardiomyopathy - idiopathic
342	Dilated Cardiomyopathy - familial
343	Dilated Cardiomyopathy - myocarditis
344	Dilated Cardiomyopathy - alcohol
345	Dilated Cardiomyopathy - post partum
346	Dilated Cardiomyopathy - adriamycin
349	Dilated Cardiomyopathy - other, specify
350	Hypertrophic Cardiomyopathy
351	Restrictive Cardiomyopathy
361	Eisenmenger's Syndrome - ASD
362	Eisenmenger's Syndrome - VSD
363	Eisenmenger's Syndrome - PDA
364	Eisenmenger's Syndrome - other
370	Other Congenital Heart/Lung Disease
398	Other
399	Unknown
888	Not reported
CARDIOTHORACIC CAUSES OF FAILURE
0	Graft still functioning
310	Rejection
311	Early allograft dysfunction
312	Acute rejection
320	Infection
330	Coronary occlusive disease
331	Obliterative bronchiolitis
390	Recipient died, graft was functioning at time of death
395	Other identified cause of death
398	Other
399	Unknown
LIVER CAUSES OF FAILURE
0	GRAFT STILL FUNCTIONING
410	ACUTE REJECTION
420	CHRONIC REJECTION
430	PRIMARY NON-FUNCTION
440	ACUTE VASCULAR OCCLUSION
441	VASCULAR OCCLUSION
450	NON-THROMBOTIC INFARCTION
460	DUCTOPENIC REJECTION
470	RECURRENT DISEASE
480	BILIARY COMPLICATIONS
490	RECIP. DIED, GRAFT STILL FUNCTIONING AT T.O.D.
495	OTHER
498	Other, please specify
499	UNKNOWN
LIVER PRIMARY DISEASE
400	Liver disease unknown
410	Chronic liver failure cause unknown
411	Primary biliary cirrhosis
412	Autoimmune chronic active liver disease
413	Hepatitis B cirrhosis
414	Primary sclerosing cholangitis
415	Alpha-1-antitrypsin deficiency
416	Budd-Chiari syndrome (not code 27)
417	Cryptogenic cirrhosis
418	Secondary biliary cirrhosis
419	Alcoholic liver disease
420	Biliary atresia
421	Congenital hepatic fibrosis
422	Wilson's Disease
423	Congenital biliary disease
424	Hepatitis C cirrhosis
425	Paediatric cholestatic liver disease, please specify
426	Non-alcoholic fatty liver disease
427	Acute hepatic failure - Budd-Chiari syndrome
428	Acute hepatic failure - other virus
430	Acute hepatic failure - serologically indeterminate
431	FHF - Viral
432	FHF - Drug induced
433	FHF - Toxin induced
434	Acute hepatic failure - Wilson's disease
435	Acute hepatic failure - HAV
436	Acute hepatic failure - HBV
437	Acute Hepatic Failure - paracetamol hepatotoxicity
438	Acute Hepatic Failure - other drug toxicity
439	Acute Hepatic Failure - other, please specify
440	Malignancy (CA) not classifiable
441	Hepatocellular carcinoma - non-cirrhotic
442	Hepatocellular carcinoma - cirrhotic
443	Cholangiocarcinoma
444	Hepatoblastoma
445	Secondary hepatic malignancy
446	Other mesenchymal tumours
447	Other primary hepatic malignancy, please specify
448	Benign liver tumour
450	Other metabolic liver disease, please specify
451	Cystic fibrosis
452	Primary oxalosis
453	Graft versus host disease
454	Hyperlipidaemia
455	Trauma
456	Tyrosinaemia
457	Familial amyloidosis
458	Familial cholestasis
459	Neonatal hepatitis
460	Polycystic liver disease
461	Hereditary haemochromatosis
462	Glycogen storage disease
463	Progressive familial intrahepatic cholestasis
464	Neonatal haemochromatosis
465	Niemann-Pick type C
466	Hypercholesterolaemia
467	Urea cycle disorder
468	Crigler-Najjar syndrome
469	Cholesterol ester storage disease
470	Alper's syndrome
471	Acute rejection
472	Chronic rejection
473	Primary non-function
474	Acute vascular occlusion (artery plus vein)
475	Non-thrombotic infarction
476	Ductopenic rejection
477	Recurrent disease
478	Biliary complications
479	Hepatic artery thrombosis
480	Early graft dysfunction
481	Acute vascular occlusion - venous
482	Acute vascular occlusion - artery and venous
483	Mitochondrial disease
484	Alagilles syndrome
485	Neonatal sclerosing cholangitis
486	Other neonatal cholestasis
498	Other, please specify
499	Unknown
888	Not reported
OCULAR TISSUE RECIPIENT DIAGNOSIS
110	KERATOCONUS
111	KERATOGLOBUS
117	OTHER ECTASIAS
120	FUCHS’ DYSTROPHY
127	OTHER DYSTROPHIES
131	PSEUDOPHAKIC CORNEAL OEDEMA
132	APHAKIC CORNEAL OEDEMA
133	COMPLICATIONS OF REFRACTIVE SURGERY
137	OTHER PREVIOUS OCULAR SURGERY
141	VIRAL INFECTION
142	BACTERIAL INFECTION
143	FUNGAL INFECTION
144	PROTOZOAN INFECTION
147	OTHER INFECTION
151	MECHANICAL INJURY
152	CHEMICAL INJURY
157	OTHER INJURY
163	RHEUMATOID ARTHRITIS
167	OTHER ULCERATIVE KERATITIS
171	REGRAFT - GRAFT FAILURE
172	REGRAFT - REJECTION
173	REGRAFT - ENDOTHELIAL FAILURE
174	REGRAFT - HIGH ASTIGMATISM
176	REGRAFT - ENDOPHTHALMITIS
177	REGRAFT - OTHER CAUSE OF FAILURE
181	INTERSTITIAL KERATITIS
182	DERMOID OPACIFICATION
183	NEOPLASIA
184	PTERYGIUM
187	OTHER OPACIFICATION
191	ADULT APHAKIA
192	PAEDIATRIC APHAKIA
193	PRIMARY ORBITAL IMPLANT
194	SECONDARY ORBITAL IMPLANT
195	REPAIR OF LOCALISED SCLERAL DEFECT
198	OTHER
199	NOT REPORTED
