# Supplementary material for: Exploring the Epidemiology of Cancer after Solid Organ Transplantation (EpCOT): an observational cohort study
Source: BMJ Open. 2021 Apr 8;11(4):e043731. doi: 10.1136/bmjopen-2020-043731 (PMC8039244; doi:10.1136/bmjopen-2020-043731)
Supplement: Supplementary data [file bmjopen-2020-043731supp002.xlsx]

## Sheet: Introduction
	Access to cancer registration data
	The NCRAS data dictionary contains attribute lists that are designed to support the co-production of a data specification for a specific project, ahead of submission to the PHE Office for Data Release (ODR). Prospective applicants are advised to seek expert support from a site, geographic or asset specific analyst to confirm and validate their data requirements. To access the support available th…
	Data availability
	The following datasets are available for request:
	Tables		Coverage	Available as a discrete dataset (not linked)	Available as linked resource only
	Cancer registration (patient table)		1 January 1985 - 31 December 2016	x
	Cancer registration (tumour table)		1 January 1985 - 31 December 2016	x
	Cancer registration (treatment table)		1 January 1985 - 31 December 2016	x
	Index of Multiple Deprivation_Income domain		To latest available date		x
	Route to diagnosis		1 January 2006 - 31 December 2015		x
	National Radiotherapy Dataset (RTDS)		1 April 2009 - 31 March 2016		x
	Systemic Anti-Cancer Therapy Dataset		1 April 2012 - 30 June 2016		x
	HES admitted care		1 April 1997 - 31 December 2015	Please contact the NHS Digital Data Access Request Service (DARs)	x
	HES outpatient		1 April 1997 - 31 December 2015		x
	HES accident and emergency		1 April 1997 - 31 December 2015		x
	NBOCAP		1 April 2006 - 31 March 2013		x
	Cancer Patient Experience Survey		Please see relevant sheet regarding each wave of the survey	Please contact Quality Health	x
	Cancer Waiting Times		1 January 2009 - 31 December 2014	Please contact NHS England	x
	Quality of Life of Cancer Survivors in England: (Breast, Colorectal, Prostate, Non-Hodgkin’s Lymphoma)		July 2006 - July 2010	x
	Lung Cancer Data Audit (LUCADA)		1 January 2005 - 31st December 2013	x
	Quality of Life of Colorectal Cancer Survivors in England: Patient Reported Outcome Measures Survey (PROMS)		1 January 2010 - 31 December 2011	x
	Selecting data fields
	In using these attribute lists, users are advised requests for data must be limited to the minimum necessary to accomplish the intended purpose. Fields that fail to be justified within the body of the associated protocol will not be disclosed. Applicants are further advised to summarise the following requirements in the 'Request Summary' tab:
	· all relevant coding classifications (i.e. ICD 10 C61 and D07)
	· all relevant geographies (i.e. All England, patients residing within CCG, patients treated at NHS Trust)
	· time period(s) (temporality)
	Privacy by design and default
	In assessing applications to access PHE data, the ODR work to ‘Privacy by Design and Default’ principles to ensure that any data released is the minimum necessary for the intended purpose. As part of this approach we have highlighted items in this data dictionary where these principles have been applied, including a number of commonly derived fields. Prospective applicants are encouraged to apply…
	Aggregation	Age bands will be supplied instead of precise age. These bandings may be in the standard 5yr banding or broader groups if required to pass k-anonymity checks. Ethnic categorisation should be as broad as possible, full ethnic categorisation breakdown often causes data to fail k-anonymity checks. Geographic data should be at the highest level to allow analysis to be undertaken.
	Partial data removal	Dates (such as date of birth) will, by default, be supplied as month and year only. Precise dates will require additional justification. It may be possible to provide event intervals, please consider if this would allow the intended analysis to be undertaken without the need to release sensitive data.
	Masking	Provider, Consultant and GP Practice codes data will be pseudonymised by default. The aim of this measure is to allow variation within the data to be observed whilst ensuring there is no reputational risk for organisations or individuals identified within the data
	De-duplication	Only one deprivation index will only be supplied, multiple indices allow the identification of the geographies to which the indices apply. Where similar items are available in multiple data sources, by default, data will only be supplied from a single source.
	The ODR encourages applicants to apply data minimisation techniques for your proposed project, to ensure your application can be processed as quickly as possible. Should you have any questions please contact the Data Access and Confidentiality Manager assigned to your application or the ODR directly at ODR@phe.gov.uk
	For more information on NCRAS datasets, you can also read the 'PHE cancer data sets, linkage and availability' document.
	PHE cancer data sets, linkage and availability
	First published: June 2018
	© Crown copyright 2018
	Re-use of Crown copyright material (excluding logos) is allowed under the terms of the Open Government Licence, visit
	www.nationalarchives.gov.uk/doc/open-government-licence/version/3/
	for terms and conditions.

## Sheet: Request summary
	Provide a summary of the data required details below - and then select items you require in the appropriate worksheets.
	All applicants must select and justify each data item required as part of the ODR request application.
	Summary of request - Please provide a summary of the data being requested, outlining which of the available datasets are being requested
	We are requesting data from 'CANCER REG-PATIENT TABLE', 'CANCER REG-TUMOUR TABLE', 'CANCER REG-TREATMENT TABLE', SACT and RTDS. The entire cohort is 1 Jan 1985 to 31 Dec 2016, with data required up to latest available. We understand that some cohorts (especially SACT and RTDS) do not encompass this entire period but we are requesting everything that is available.
	Cancer Sites/Morphologies – Please provide the cancer sites and/or morphologies required for the request separated by commas and the coding system used. If combinations of site/ morphology are required please separate site and morphology with hyphens. If all codes within a tumour site grouping are required an ‘x’ may be used to suffix the 3 character grouping. (For example: C18x, C19x, C20x, C44 …
	All cancer sites and morphologies requested.
	Geography or treatment provider criteria – Please provide us with the geography for the data provided, if data are required for all of England please state this. If data are required for particular geographies/provider please state the geography level, the required geographies and how these geographies should be applied to the data. (For example: CCGs 07X, 08V, 08B defined by patient treatment wi…
	We require data for all of England.
	Time period criteria - individual years or a range of years. Time period should also describe which dataset time period applies to, e.g. all patients with a diagnosis date between 2000-2010 or patients with any inpatient HES activity in the trusts defined above in 2015. Please also indicate clearly if the date is diagnostic date, treatment date, event date or a combination.
	All patients with any diagnosis between 1st January 1985 and 31st December 2017

## Sheet: Cancer Reg - Patient Table
	Introduction
	To achieve comprehensive registration for all registerable tumours, the NCRAS brings together data from more than 500 local and regional datasets to build a picture of an individual’s treatment from diagnosis. The CAS AV 2016 tables includes data on the patient, their diagnosis, tumour and treatment events.
	Data item selection
	Please be aware that selecting patient identifiable data items – the data items marked below in red – will require you to have patient consent, section 251 approval, or the appropriate statutory regulation covering your organisation. Sensitive patient demographic data, event dates and geographies will be treated as de-personalised, unless anonymisation techniques are applied to render the data an…
	Key:
	Items in red	Identifiable fields that require additional permissions to access (as outlined above)
		Sensitive items that require additional justification in your protocol to access
		Privacy by design and default' alternatives to the sensitive items highlighted in dark grey
	Item number	Data item	Field name	Request data item	Justification
	Av_patient
	1	Pseudonymised patient ID	PATIENTID	X	This will be done by NHS Digital
	2	NHS number	NHSNUMBER	X	Necessary for record linkage by NHS Digital
	3	Alias check flag - patient	ALIASFLAG
	4	Date of Birth	BIRTHDATEBEST	X	Necessary for record linkage by NHS Digital
	5	Month of birth	MONTH_DOB
	6	Year of birth	YEAR_DOB
	7	Date of Birth check flag - patient	BIRTHDATEFLAG
	8	Sex	SEX	X	Necessary for record linkage by NHS Digital but also to investigate cancer risk by baseline demographics.
	9	Ethnicity	ETHNICITY	X	To investigate cancer risk by baseline demographics.
	10	Ethnic group	ETHNICITYNAME	X	To investigate cancer risk by baseline demographics.
	11	Broad ethnic group	Option to group ethnicities (e.g. white/ non-white/ unknown)
	12	Vital status of the patient	VITALSTATUS
	13	Date of death of the patient	DEATHDATEBEST	X	To investigate cancer mortality risk.
	14	Month of death of the patient	MONTH_DOD
	15	Year of death of the patient	YEAR_DOD
	16	Days from another event to date to death	Option to provide number of days from another event to death (e.g. days from diagnosis to death)	X	To investigate days from first diagnosis to death.
	17	Date of death imputed flag	DEATHDATEFLAG
	18	Embarkation flag	EMBARKATION
	19	Date of embarkation	EMBARKATIONDATE
	20	Month of embarkation	Month of embarkation
	21	Year of embarkation	Year of embarkation
	22	Days from another event to embarkation	Option to provide number of days from another event to embarkation (e.g. days from diagnosis to embarkation
	23	As provided with death notification	DEATHCAUSECODE_1A	X	To investigate cancer mortality aetiology (cancer versus other causes)
	24	As provided with death notification	DEATHCAUSECODE_1B	X	To investigate cancer mortality aetiology (cancer versus other causes)
	25	As provided with death notification	DEATHCAUSECODE_1C	X	To investigate cancer mortality aetiology (cancer versus other causes)
	26	As provided with death notification	DEATHCAUSECODE_2	X	To investigate cancer mortality aetiology (cancer versus other causes)
	27	As provided with death notification	DEATHCAUSECODE_UNDERLYING	X	To investigate cancer mortality aetiology (cancer versus other causes)
	28	Code of the location (type) where the patient died, e.g. patients home, hospice etc.	DEATHLOCATIONCODE
	29	Description of the location (type) where the patient died, e.g. patients home, hospice etc.	DEATHLOCATIONDESC
	30	Code of institution at which death takes place	SITECODEOFDEATH
	31	Indicates whether a post-mortem took place	POSTMORTEM
	32	Count of every tumour assigned to this PatientID.	TUMOURCOUNT	X	To understand overall cancer burden.
	33	Count of every tumour assigned to this PatientID in range C00-97 excl C44	BIGTUMOURCOUNT	X	To understand overall cancer burden.
		************************ End of sheet ***********************

## Sheet: Cancer Reg - Tumour Table
	Introduction
	To achieve comprehensive registration for all registerable tumours, the NCRS brings together data from more than 500 local and regional datasets to build a picture of an individual’s treatment from diagnosis. The CAS AV 2016 includes data on the patient, their diagnosis, tumour and treatment events.
	Data item selection
	Please be aware that selecting patient identifiable data items – the data items marked below in red – will require you to have patient consent, section 251 approval, or the appropriate statutory regulation covering your organisation. Sensitive patient demographic data, event dates and geographies will be treated as de-personalised, unless anonymisation techniques are applied to render the data an…
	Key:
	Items in red	Identifiable fields that require additional permissions to access (as outlined above)
		Sensitive items that require additional justification in your protocol to access
		Privacy by design and default' alternatives to the sensitive items highlighted in dark grey
	Item number	Data item	Field name	Request data item	Justification
	Av_tumour
	1	Pseudonymised tumour ID	TUMOURID
	2	Pseudonymised patient ID	PATIENTID
	3	ONS ID	ONSID
	4	NHS Number	NHSNUMBER	X	Necessary for record linkage by NHS Digital
	5	Date of Birth	BIRTHDATEBEST	X	Necessary for record linkage by NHS Digital
	6	Month of birth	MONTH_DOB
	7	Year of birth	YEAR_DOB
	8	Age at diagnosis	AGE	X	To investigate cancer risk by baseline demographics.
	9	Age at diagnosis in 5 year age bands (0-4 etc.)	FIVEYEARAGEBAND	X	To investigate cancer risk by baseline demographics.
	10	Sex	SEX	X	Necessary for record linkage by NHS Digital but also to investigate cancer risk by baseline demographics.
	11	Postcode at Diagnosis	POSTCODE	X	Necessary for record linkage by NHS Digital
	12	Broader geographic area/ IMD quintile	Option to provide geography as deprivation score or aggregate to larger geographic areas such as MSOA or county.	X	IMD quintile to investigate cancer risk by baseline demographics
	13	Ethnicity	ETHNICITY	X	To investigate cancer risk by baseline demographics.
	14	Broad ethnic group	Option to group ethnicities (e.g. white/ non-white/ unknown)
	15	Earliest date when the diagnosis may have taken place	DIAGNOSISDATE1	X	For time survival analyses and determine time from date of diagnosis from date of transplant
	16	Latest date when the diagnosis may have taken place	DIAGNOSISDATE2	X	For time survival analyses and determine time from date of diagnosis from date of transplant
	17	Diagnosis date	DIAGNOSISDATEBEST	X	For time survival analyses and determine time from date of diagnosis from date of transplant
	18	Month of diagnosis	DIAGNOSISMONTH
	19	Year of diagnosis	DIAGNOSISYEAR
	20	Days from another event to date to diagnosis	Option to provide number of days from another event to diagnosis (e.g. days from birth to diagnosis)	X	From birth to date of diagnosis
	21	Date of diagnosis imputed flag	DIAGNOSISDATEFLAG
	22	Financial year of diagnosis	FINANCIALYEAR
	23	Basis of diagnosis of the tumour	BASISOFDIAGNOSIS
	24	Diagnosis death certificate only	DCO
	25	Site of neoplasm (4-character ICD-10-O2 code)	SITE_ICD10_O2	X	To better understand cancer morphology
	26	Site of neoplasm (3-character ICD-10-O2 code)	SITE_ICD10_O2_3CHAR	X	To better understand cancer morphology
	27	Site of the cancer	SITE_CODED	X	To better understand cancer morphology
	28	Description of the code in SITE_CODED	SITE_CODED_DESC	X	To better understand cancer morphology
	29	3 digit version of SITE_CODED	SITE_CODED_3CHAR	X	To better understand cancer morphology
	30	The coding system used to register the tumour	CODING_SYSTEM	X	To better understand cancer morphology
	31	Description of coding system used in registration	CODING_SYSTEM_DESC	X	To better understand cancer morphology
	32	Morphology	MORPH_CODED	X	To better understand cancer morphology
	33	Morphology of the cancer, in the ICD-10-O2 system	MORPH_ICD10_O2	X	To better understand cancer morphology
	34	Behaviour of the cancer, in the ICD-10-O2 system	BEHAVIOUR_ICD10_O2	X	To better understand cancer morphology
	35	Numeric behaviour code	BEHAVIOUR_CODED	X	To better understand cancer morphology
	36	Description of behaviour code	BEHAVIOUR_CODED_DESC	X	To better understand cancer morphology
	37	Histology code	HISTOLOGY_CODED	X	To better understand cancer morphology
	38	Description of histology code	HISTOLOGY_CODED_DESC	X	To better understand cancer morphology
	39	Grade of tumour	GRADE	X	To better understand cancer morphology
	40	Size of the largest dimension of the tumour, in mm	TUMOURSIZE	X	To better understand cancer morphology
	41	Number of nodes excised	Nodes_excised_new	X	To better understand cancer morphology
	42	Number of nodes involved	nodes_involved_new	X	To better understand cancer morphology
	43	Laterality	LATERALITY	X	To better understand cancer morphology
	44	Multifocal	MULTIFOCAL	X	To better understand cancer morphology
	45	Oestrogen receptor status of the tumour	ER_STATUS	X	To better understand cancer morphology
	46	Oestrogen receptor score of the tumour.	ER_SCORE	X	To better understand cancer morphology
	47	Progesterone receptor status of the tumour	PR_STATUS	X	To better understand cancer morphology
	48	Progesterone receptor score of the tumour	PR_SCORE	X	To better understand cancer morphology
	49	HER2 status of the tumour	HER2_STATUS	X	To better understand cancer morphology
	50	Nottingham Prognostic Index Score	NPI	X	To better understand cancer morphology
	51	Dukes' stage	DUKES	X	To better understand cancer morphology
	52	FIGO stage	FIGO	X	To better understand cancer morphology
	53	Clark's stage	CLARKS	X	To better understand cancer morphology
	54	Breslow thickness of tumour	BRESLOW	X	To better understand cancer morphology
	55	Gleason primary pattern	GLEASON_PRIMARY	X	To better understand cancer morphology
	56	Gleason secondary pattern	GLEASON_SECONDARY	X	To better understand cancer morphology
	57	Gleason tertiary pattern	GLEASON_TERTIARY	X	To better understand cancer morphology
	58	Combined Gleason primary and secondary scores	GLEASON_COMBINED	X	To better understand cancer morphology
	59	T stage (pre-treatment)	T_IMG	X	To better understand cancer morphology
	60	N stage (pre-treatment)	N_IMG	X	To better understand cancer morphology
	61	M stage (pre-treatment)	M_IMG	X	To better understand cancer morphology
	62	Stage at diagnosis derived from imaging	STAGE_IMG	X	To better understand cancer morphology
	63	System used to record imaging stage at diagnosis	STAGE_IMG_SYSTEM	X	To better understand cancer morphology
	64	T stage (pathology)	T_PATH	X	To better understand cancer morphology
	65	N stage (pathology)	N_PATH	X	To better understand cancer morphology
	66	M stage (pathology)	M_PATH	X	To better understand cancer morphology
	67	Pathological stage at diagnosis	STAGE_PATH	X	To better understand cancer morphology
	68	System used to record pathological stage at diagnosis	STAGE_PATH_SYSTEM	X	To better understand cancer morphology
	69	Pathological stage at diagnosis (pre-treatment)	STAGE_PATH_PRETREATED	X	To better understand cancer morphology
	70	T stage flagged by the registry as the ‘best’ T stage	T_BEST	X	To better understand cancer morphology
	71	N stage flagged by the registry as the ‘best’ N stage	N_BEST	X	To better understand cancer morphology
	72	M stage flagged by the registry as the ‘best’ M stage	M_BEST	X	To better understand cancer morphology
	73	Best ‘registry’ stage at diagnosis of the tumour	STAGE_BEST	X	To better understand cancer morphology
	74	System used to record best registry stage at diagnosis	STAGE_BEST_SYSTEM	X	To better understand cancer morphology
	75	Code for the place where the diagnosis episode took place	DIAGNOSISPROVIDER_CODE
	76	Pseudonymised diagnosis provider code	DIAGNOSISPROVIDER_CODE (pseudonymised)
	77	Description of DIAGNOSISPROVIDER_CODE	DIAGNOSISPROVIDER_NAME
	78	Code for the Trust at diagnosis	DIAGNOSISTRUST_CODE	X	To understand cancer burden and delivery of care post-transplant
	79	Pseudonymised diagnosis trust code	DIAGNOSISTRUST_CODE (pseudonymised)
	80	Name of the trust at diagnosis	DIAGNOSISTRUST_NAME	X	To understand cancer burden and delivery of care post-transplant
	81	Tumour registration status	STATUSOFREGISTRATION	X	To better understand cancer status
	82	Excision margin	EXCISIONMARGIN	X	To better understand cancer status
	83	Screen detected cancer	SCREENDETECTED	X	To understand screening success for post-transplant cancer detection
	84	Screening status of the tumour	SCREENINGSTATUSCOSD_CODE	X	To understand screening success for post-transplant cancer detection
	85	Description of SCREENINGSTATUSCOSD_CODE	SCREENINGSTATUSCOSD_NAME	X	To understand screening success for post-transplant cancer detection
	86	Full detailed screening status of the tumour	SCREENINGSTATUSFULL_CODE	X	To understand screening success for post-transplant cancer detection
	87	Description of SCREENINGSTATUSFULL_CODE	SCREENINGSTATUSFULL_NAME	X	To understand screening success for post-transplant cancer detection
	88	Date of first recorded event in treatment table	DATE_FIRST_EVENT	X	To understand cancer burden and delivery of care post-transplant
	89	Month of first recorded event in treatment table	Month of first recorded event in treatment table	X	To understand cancer burden and delivery of care post-transplant (in case above not available)
	90	Year of first recorded event in treatment table	Year of first recorded event in treatment table	X	To understand cancer burden and delivery of care post-transplant (in case above not available)
	91	Days from another event to first recorded event	Option to provide number of days from another event to the first recorded event in the treatment table (e.g. days from diagnosis to first treatment event)	X	Days from diagnosis to first treatment event
	92	Trust code of first recorded event in treatment table	TRUSTCODE_FIRST_EVENT	X	To understand cancer burden and delivery of care post-transplant
	93	Pseudonymised trust code of first event
	94	Name of trust for first recorded event in treatment table	TRUSTNAME_FIRST_EVENT	X	To understand cancer burden and delivery of care post-transplant
	95	Date of first recorded surgery in treatment table	DATE_FIRST_SURGERY	X	To better understand cancer treatment
	96	Month of first recorded surgery in treatment table	Month of first recorded surgery in treatment table	X	To better understand cancer treatment (if above not available)
	97	Year of first recorded surgery in treatment table	Year of first recorded surgery in treatment table	X	To better understand cancer treatment (if above not available)
	98	Days from another event to first recorded surgery in treatment table	Option to provide number of days from another event to the first recorded surgery (e.g. days from diagnosis to first recorded surgery)	X	Days from diagnosis to first recorded surgery
	99	Trust code of first recorded surgery in treatment table	TRUSTCODE_FIRST_SURGERY	X	To understand cancer burden and delivery of care post-transplant
	100	Pseudonymised trust code of first recorded surgery	TRUSTCODE_FIRST_SURGERY (pseudonymised)
	101	Name of trust for first recorded surgery in treatment table	TRUSTNAME_FIRST_SURGERY	X	To understand cancer burden and delivery of care post-transplant
	102	2011 Lower Super Output Area	LSOA11_CODE
	103	2001 Lower Super Output Area	LSOA01_CODE
	104	2011 Middle Super Output Area	MSOA11_CODE
	105	2001 Middle Super Output Area	MSOA01_CODE
	106	Clinical Commissioning Group code (at diagnosis)	CCG_CODE
	107	Name of the Clinical Commissioning Group	CCG_NAME
	108	Primary Care Trust code the patient was resident in when the tumour was diagnosed	PCT_CODE
	109	Name of the Primary Care Trust the patient was resident in when the tumour was diagnosed	PCT_NAME
	110	Local Authority Unitary Authority code the patient was resident in when the tumour was diagnosed	LAUA_CODE
	111	Name of the Local Authority Unitary Authority the patient was resident in when the tumour was diagnosed	LAUA_NAME
	112	Upper tier Local Authority code the patient was resident in when the tumour was diagnosed	UTLA_CODE
	113	Name of the upper tier Local Authority the patient was resident in when the tumour was diagnosed	UTLA_NAME
	114	Strategic Clinical Network code the patient was resident in when the tumour was diagnosed	SCN_CODE
	115	Name of the Strategic Clinical Network the patient was resident in when the tumour was diagnosed	SCN_NAME
	116	Cancer network code the patient was resident in when the tumour was diagnosed	CNET_CODE
	117	Name of the cancer network the patient was resident in when the tumour was diagnosed	CNET_NAME
	118	County code the patient was resident in when the tumour was diagnosed	COUNTY_CODE
	119	Name of the county the patient was resident in when the tumour was diagnosed	COUNTY_NAME
	120	Government office region code the patient was resident in when the tumour was diagnosed	GOR_CODE
	121	Name of the government office region the patient was resident in when the tumour was diagnosed	GOR_NAME
	122	Cancer registry catchment area code the patient was resident in when the tumour was diagnosed	CREG_CODE
	123	Name of the cancer registry catchment area the patient was resident in when the tumour was diagnosed	CREG_NAME
	124	Country code the patient was resident in when the tumour was diagnosed	CTRY_CODE
	125	Name of the country the patient was resident in when the tumour was diagnosed	CTRY_NAME
	126	Cancer registry code which finalised the case and was responsible for sending it to ONS if it was an in-region case	CENTRE
	127	Name of the cancer registry which finalised the case and was responsible for sending it to ONS if it was an in-region case	CENTRENAME
		************************* End of sheet *************************

## Sheet: Cancer Reg - Treatment Table
	Introduction
	To achieve comprehensive registration for all registerable tumours, the NCRS brings together data from more than 500 local and regional datasets to build a picture of an individual’s treatment from diagnosis. The CAS AV 2016 includes data on the patient, their diagnosis, tumour and treatment events.
	Data item selection
	Please be aware that selecting patient identifiable data items – the data items marked below in red – will require you to have patient consent, section 251 approval, or the appropriate statutory regulation covering your organisation. Sensitive patient demographic data, event dates and geographies will be treated as de-personalised, unless anonymisation techniques are applied to render the data an…
	Key:
	Items in red	Identifiable fields that require additional permissions to access (as outlined above)
		Sensitive items that require additional justification in your protocol to access
		Privacy by design and default' alternatives to the sensitive items highlighted in dark grey
	Item number	Data item	Field name	Request data item	Justification
	AV_treatment
	1	Pseudonymised event ID	EVENTID
	2	Pseudonymised patient ID	TUMOURID
	3	Pseudonymised tumour ID	PATIENTID
	4	Age at diagnosis	AGE	X	To investigate cancer risk by baseline demographics.
	5	Age at diagnosis in 5 year age bands (0-4 etc.)	FIVEYEARAGEBAND	X	To investigate cancer risk by baseline demographics.
	6	Age at diagnosis in x year age bands	Option to provide age in broad categories (e.g. =<45, 46-55, 56-65, >65)
	7	Sex	SEX	X	To investigate cancer risk by baseline demographics.
	8	Diagnosis date	DIAGNOSISDATEBEST	X	To determine time span from transplant
	9	Month of diagnosis	DIAGNOSISMONTH	X	To determine time span from transplant (in case above not available)
	10	Year of diagnosis	DIAGNOSISYEAR	X	To determine time span from transplant (in case above not available)
	11	Days from another event to date to diagnosis	Option to provide number of days from another event to diagnosis (e.g. days from birth to diagnosis)	X	Days from birth to diagnosis
	12	Number of tumours affected by this event	NUMBER_OF_TUMOURS	X	To better understand cancer morphology, nature and burden
	13	Type of event code	EVENTCODE	X	To better understand cancer morphology, nature and burden
	14	Description of the event	EVENTDESC	X	To better understand cancer morphology, nature and burden
	15	Date the event took place	EVENTDATE	X	To better understand cancer morphology, nature and burden
	16	Month the event took place	Month of the year the event took place	X	To better understand cancer morphology, nature and burden
	17	Year the event took place	EVENTYEAR	X	To better understand cancer morphology, nature and burden
	18	Days from another event to this event	Option to provide number of days from another recorded event to this event (e.g. days from diagnosis to event)	X	Days from birth to event
	19	Treatment provider (organisation code)	PROVIDERCODE	X	To understand cancer burden and delivery of care post-transplant
	20	Pseudonymised treatment provider code	PROVIDERCODE (pseudonymised)
	21	Name of the organisation where the event took place	PROVIDERDESC
	22	Code of the NHS Trust where the event took place	TRUST_CODE	X	To understand cancer burden and delivery of care post-transplant
	23	Pseudonymised NHS Trust code where the event took place	TRUST_CODE (pseudonymised)
	24	Name of the NHS Trust where the event took place	TRUST_NAME	X	To understand cancer burden and delivery of care post-transplant
	25	Consultant code	PRACTITIONERCODE
	26	Consultant code (pseudonymised by default)	PRACTITIONERCODE (pseudonymised)
	27	Consultant name	PRACTITIONERDESC
	28	Cancer registry catchment area code the patient was resident in when the tumour was diagnosed	CREG_CODE
	29	Treatment within 6 months of diagnosis - check flag	WITHIN_SIX_MONTHS_FLAG	X	To better understand cancer treatment
	30	Treatment six months from date of diagnosis - check flag	SIX_MONTHS_AFTER_FLAG	X	To better understand cancer treatment
	31	Operations, procedures and interventions (OPCS-4)	OPCS4_CODE	X	To better understand cancer treatment
	32	Name of the operations, procedures and interventions	OPCS4_NAME	X	To better understand cancer treatment
	33	Radiotherapy code	RADIOCODE	X	To better understand cancer treatment
	34	Radiotherapy description	RADIODESC	X	To better understand cancer treatment
	35	Imaging code – internal coding system	IMAGINGCODE	X	To better understand cancer treatment
	36	Description of imaging	IMAGINGDESC	X	To better understand cancer treatment
	37	Site on body where imaging occurred	IMAGINGSITE	X	To better understand cancer treatment
	38	Size in millimetres of the diameter of a lesion (histology)	LESIONSIZE	X	To better understand cancer treatment
		************************* End of sheet *************************

## Sheet: IMD_income domain
	Introduction
	The Income Deprivation Domain measures the proportion of the population experiencing deprivation relating to low income. The definition of low income used includes both those people that are out-of-work, and those that are in work but who have low earnings (and who satisfy the respective means tests).
	Data items selection
	Please be aware that selecting patient identifiable data items – the data items marked below in red – will require you to have patient consent, section 251 approval, or the appropriate statutory regulation covering your organisation. Sensitive patient demographic data, event dates and geographies will be treated as de-personalised, unless anonymisation techniques are applied to render the data an…
	Note: only one deprivation quintile year can be selected for each application to reduce the risk of deductive disclosure based on low level geographies.
	Item number	Data item	Field name	Request data item	Justification
	1	Pseudonymised patient ID	PATIENTID
	2	Pseudonymised tumour ID	TUMOURID
	3	Measure of deprivation at small area level made up from the income domain in 2004, quintiles are calculated from populations	IMD2004
	4	Measure of deprivation at small area level made up from the income domain in 2007, quintiles are calculated from populations	IMD2007
	5	Measure of deprivation at small area level made up from the income domain in 2010, quintiles are calculated from populations	IMD2010
	6	Measure of deprivation at small area level made up from the income domain in 2015, quintiles are calculated from populations	quintile_2015	X	IMD quintile to investigate cancer risk by baseline demographics
	************************* End of sheet *************************

## Sheet: Linked HES IP
	Introduction
	Inpatient HES contains data on all inpatient admissions at NHS hospitals in England. This data is collected during a patient's time at hospital and is submitted to allow hospitals to be paid for the care they deliver. HES data is designed to enable secondary use, that is use for non-clinical purposes, of this administrative data.
	Data items selection
	Please be aware that selecting patient identifiable data items – the data items marked below in red – will require you to have patient consent, section 251 approval, or the appropriate statutory regulation covering your organisation. Sensitive patient demographic data, event dates and geographies will be treated as de-personalised, unless anonymisation techniques are applied to render the data an…
	Key:
	Items in red	Identifiable fields that require additional permissions to access (as outlined above)
		Sensitive items that require additional justification in your protocol to access
		Privacy by design and default' alternatives to the sensitive items highlighted in dark grey
	Item number	Data item	Field name		Request data item	Sensitive	DRA list	SQL 0 value (not in year)	SQL value 1	SLQ value 2	Justification	Data Item Notes
	Patient
	1	Pseudonymised patient ID	PATIENTID
	2	Administrative & legal status of patient	category				category		[category]			Available from 1989/90 to 2001/2002
	3	Administrative category	admincat				admincat		[admincat]			From 2001/2002 onwards
	4	Age at start of episode	startage				startage		[startage]
	5	Date of birth - patient	dob			X	dob		[dob]
	6	Month of birth	Month of birth
	7	Year of birth	Year of birth
	8	Ethnic category	ethnos				ethnos		[ethnos]			From 1995/1996 onwards
	9	Broad ethnic group	Option to group ethnicities (e.g. white/ non-white/ unknown)
	10	Local patient identifier	lopatid			X	lopatid		[lopatid]			From 1997/1998 onwards
	11	NHS number	newnhsno			X	newnhsno	null as [newnhsno]	[newnhsno]
	12	HES patient identifier	encrypted_hesid			X	encrypted_hesid	null as [encrypted_hesid]	[encrypted_hesid]			From 1997/1998 onwards
	13	Postcode district of patient residence	postdist				postdist		[postdist]
	14	Postcode of patient residence	homeadd			X	homeadd		[homeadd]
	15	Broader geographic area/ IMD quintile	Option to provide geography as deprivation score or aggregate to larger geographic areas such as MSOA or county.
	16	Sex of patient	sex				sex		[sex]
	Admissions
	17	Date of admission	admidate				admidate		[admidate]
	18	Month of admission	Month of admission
	19	Year of admission	Year of admission
	20	Days from another event to admission	Option to provide number of days from another event to date of admission (e.g. days from diagnosis to admission)
	21	Date of decision to admit	elecdate				elecdate		[elecdate]
	22	Month of decision to admit	Month of decision to admit
	23	Year of decision to admit	Year of decision to admit
	24	Days from another event to date of decision to admit	Option to provide number of days from another event to date of decision to admit (e.g. days from decision to admit to admission)
	25	Method of admission	admimeth				admimeth		[admimeth]
	26	Source of admission	admisorc				admisorc		[admisorc]
	27	First regular day or night admission	firstreg				firstreg		[firstreg]
	28	Waiting time	elecdur				elecdur		[elecdur]
	29	Class of patient	classpat				classpat		[classpat]
	Discharges
	30	Date of discharge	disdate				disdate		[disdate]
	31	Month of discharge	Month of discharge
	32	Year of discharge	Year of discharge
	33	Days from another event to date of discharge	Option to provide number of days from another event to date of discharge (e.g. days from admission to discharge)
	34	Destination on discharge	disdest				disdest		[disdest]
	35	Method of discharge	dismeth				dismeth		[dismeth]
	Episodes and Spells
	36	Bed days within the year	bedyear				bedyear		[bedyear]
	37	Beginning of spell	spelbgin				spelbgin		[spelbgin]
	38	Date episode ended	epiend				epiend		[epiend]
	39	Month the episode ended	Month the episode ended
	40	Year the episode ended	Year the episode ended
	41	Days from another event to date episode ended	Option to provide number of days from another event to date episode ended (e.g. days from diagnosis to date episode ended)
	42	Date episode started	epistart				epistart		[epistart]
	43	Month the episode started	Month the episode started
	44	Year the episode started	Year the episode started
	45	Days from another event to date episode started	Option to provide number of days from another event to date episode ended (e.g. days from diagnosis to date episode started)
	46	Duration of spell	speldur				speldur		[speldur]
	47	End of spell	spelend				spelend		[spelend]
	48	Episode duration	epidur				epidur		[epidur]
	49	Episode order	epiorder				epiorder		[epiorder]
	50	Episode type	epitype				epitype		[epitype]
	51	Hospital provider spell number (pseudonymised by default)	provspno				provspno		[provspno]			From 1997/1998 onwards
	Clinical
	52	All diagnosis codes	diag_nn				diag_nn		[diag_01], [diag_02], [diag_03], [diag_04], [diag_05], [diag_06], [diag_07], [diag_08], [diag_09], [diag_10], null as [diag_11], null as [diag_12], null as [diag_13], null as [diag_14],null as [diag_15], null as [diag_16], null as [diag_17], null as [diag_18], null as [diag_19], null as [diag_20]	[diag_01], [diag_02], [diag_03], [diag_04], [diag_05], [diag_06], [diag_07], [diag_08], [diag_09], [diag_10], [diag_11], [diag_12], [diag_13], [diag_14], [diag_15], [diag_16], [diag_17], [diag_18], [diag_19], [diag_20]		There are 20 diagnosis codes available from 1997/1998 onwards
	53	Primary diagnosis (3 characters) (derived)	diag3_01				diag3_01		left([diag_01],3) as diag3_01
	54	Primary diagnosis (4 characters)	diag_4				diag4_01		left([diag_01],4) as diag4_01
	55	All operative procedure codes	opertn_nn				opertn_nn		[opertn_01], [opertn_02], [opertn_03], [opertn_04], [opertn_05], [opertn_06], [opertn_07], [opertn_08], [opertn_09], [opertn_10], [opertn_11], [opertn_12], null as [opertn_13], null as [opertn_14], null as [opertn_15], null as [opertn_16], null as [opertn_17], null as [opertn_18], null as [opertn_19], null as [opertn_20], null as [opertn_21], null as [opertn_22], null as [opertn_23], null as [ope…	[opertn_01], [opertn_02], [opertn_03], [opertn_04], [opertn_05], [opertn_06], [opertn_07], [opertn_08], [opertn_09], [opertn_10], [opertn_11], [opertn_12], [opertn_13], [opertn_14], [opertn_15], [opertn_16], [opertn_17], [opertn_18], [opertn_19], [opertn_20], [opertn_21], [opertn_22], [opertn_23], [opertn_24]		These fields reflect all procedures and interventions recorded through OPCS 4.4. OPCS 4.4 was introduced in 2007-2008. There are 24 operation codes from 1997/1998 onwards
	56	Date of operations	opdate_nn				opdate_nn		[opdate_01], [opdate_02], [opdate_03], [opdate_04], [opdate_05], [opdate_06], [opdate_07], [opdate_08], [opdate_09], [opdate_10], [opdate_11], [opdate_12], null as [opdate_13], null as [opdate_14], null as [opdate_15], null as [opdate_16], null as [opdate_17], null as [opdate_18], null as [opdate_19], null as [opdate_20], null as [opdate_21], null as [opdate_22], null as [opdate_23], null as [opd…	[opdate_01], [opdate_02], [opdate_03], [opdate_04], [opdate_05], [opdate_06], [opdate_07], [opdate_08], [opdate_09], [opdate_10], [opdate_11], [opdate_12], [opdate_13], [opdate_14], [opdate_15], [opdate_16], [opdate_17], [opdate_18], [opdate_19], [opdate_20], [opdate_21], [opdate_22], [opdate_23], [opdate_24]		These fields reflect all procedures and interventions recorded through OPCS 4.4. OPCS 4.4 was introduced in 2007-2008. There are 24 operation codes from 1997/1998 onwards
	57	Month of operations	Month of operations
	58	Year of operations	Year of operations
	59	Days from another event to date of operation	Option to provide number of days from another event to date of operation (e.g. days from admission to date of operation)
	60	Operation status code	operstat				operstat		[operstat]			From 1997-1998 onwards
	61	Intended management	intmanig				intmanig		[intmanig]
	62	Main specialty	mainspef				mainspef		[mainspef]
	63	Treatment specialty	tretspef				tretspef		[tretspef]			Justification
	Healthcare Resource Groups
	64	Dominant procedure	domproc				domproc		[domproc]			From 2003-2004 onwards
	65	Healthcare resource group (Applied HRG code from 2006-07 onwards)	hrg40				hrg_3.5	null as [HRGLATE35]	[HRGLATE35]
	66	NHS-generated HRG code	hrgnhs				hrgnhs		[hrgnhs]
	67	NHS-generated HRG code version number	hrgnhsvn				hrgnhsvn		[hrgnhsvn]			Available from 2009/10 onwards
	68	SUS generated core spell HRG	suscorehrg				suscorehrg	null as [suscorehrg]	[suscorehrg]			Available from 2009/10 onwards
	69	SUS generated HRG	sushrg				sushrg	null as [sushrg]	[sushrg]			Available from 2009/10 onwards
	70	SUS generated HRG version number	sushrgvers				sushrgvers	null as [sushrgvers]	[sushrgvers]			Available from 2009/10 onwards
	71	SUS generated spell ID	susspellid				susspellid	null as [susspellid]	[susspellid]			Justification
	Organisation
	72	Commissioner code	purcode				purcode		[purcode]			From 1995-1996 onwards
	73	Commissioner code status	purval				purval		[purval]
	74	Commissioner's regional office	purro				purro		[purro]
	75	Commissioner's strategic health authority	purstha				purstha		[purstha]			From 2000-2001 onwards
	76	Commissioning serial number	csnum				csnum		[csnum]			From 2000-2001 onwards
	77	Health authority where patients GP was registered	gppracha				gppracha		[gppracha]			Available from 1999-2000 to 2000-2001 onwards
	78	Primary care group	pcgcode				pcgcode		[pcgcode]			Historically derived from 1997-1998 to 2001-2002 on same basis as 2002-2003
	79	Primary care trust of responsibility - historic	pctcode				pctcode	null as [pctcode02]	[pctcode]			Available from 2006-2007
	80	Primary care trust of responsibility - current	pctcode06				pctcode06	null as [pctcode06]	[pctcode06]			Historically derived from 1999-1998 to 2001-2002 on same basis as 2002-2003
	81	Primary care trust area where patient's GP was registered	gpprpct				gpprpct		[gpprpct]
	82	Provider code - 5 character	procode				procode		[procode]
	83	Pseudonymised provider code - 5 character	pseudoprocode
	84	Provider code - 3 character	procode3				procode3		[procode3]
	85	Pseudonymised provider code - 3 character	pseudoprocode3
	86	Provider code - treatment centre	procodet				procodet	null as [procodet]	[procodet]			Available from 1997/1998
	87	Site code of treatment	sitetret				sitetret		[sitetret]			Available from 2003-2004 onwards
	88	Pseudonymised site code of treatment	pseudositetret
	89	Provider type	protype				protype		[protype]			From 2000-2001 onwards
	90	Regional office area where patient's GP was registered	gppracro				gppracro		[gppracro]			Historically derived from 1999-1998 to 2001-2002 on same basis as 2002-2003
	91	Strategic health authority area where patient's GP was registered	gpprstha				gpprstha		[gpprstha]			Justification
	92	Broader geographical area where patient's GP was registered	Option to provide a broader geographic area that the patient's GP was registered (e.g. country or country)
	Geographical											From 2003-2004 onwards
	93	Census output area 2001	oacode			X	oacode		[oacode]			From 2003-2004 onwards
	94	Census output area 2001 (6 character)	oacode6				oacode6		[oacode6]
	95	County of residence	rescty				rescty		[rescty]
	96	Local Authority district	resladst				resladst		[resladst]
	97	Local authority district & current electoral ward	resladst_currward				resladst_currward		[resladst_currward]	[resladst]+[currward] as [resladst_currward]
	98	Electoral ward in 91	ward91				ward91		[ward91]
	99	Government office region of residence	resgor				resgor		[resgor]
	100	Government office region of treatment	gortreat				gortreat		[gortreat]
	101	Health authority of residence	resha				resha		[resha]
	102	Health authority of treatment	hatreat				hatreat		[hatreat]
	103	Patient's health authority/PCT of residence provide by NHS	pctnhs				pctnhs		[pctnhs]			Historically derived from 1996-1997 to 2001-2002 on same basis for 2002-2003. Derived from 2006-2007 on same basis as 2002-2003?
	104	Patient's primary care trust of residence - historic	respct				respct		[respct]			Available from 2006-2007 onwards
	105	Patient's primary care trust of residence - current	respct06				respct06	null as [respect06]	[respct06]			Historically derived from 1996-1997 to 2001-2002 on same basis for 2002-2003. Derived from 2006-2007 on same basis as 2002-2003?
	106	Patients strategic health authority of residence - historic	resstha				resstha		[resstha]			Available from 2006-2007 onwards
	107	Patients strategic health authority of residence - current	resstha06				resstha06	null as [resstha06]	[resstha06]			Historically derived from 1999-1998 to 2001-2002 on same basis as 2002-2003
	108	Primary care trust area of treatment	pcttreat				pcttreat	null as [pcttreat]	[pcttreat]
	109	Region of treatment	rotreat				rotreat		[rotreat]
	110	Regional office of residence	Resro				Resro		[Resro]			Historically derived from 1999-1998 to 2001-2002 on same basis as 2002-2003
	111	Strategic health authority area of treatment	sthatret				sthatret		[sthatret]			Justification
	Practitioner											Available from 1995-1996
	112	Code of GP practice	gpprac				gpprac		[gpprac]			Available from 1995-1996
	113	Code of GP practice (Pseudonymised by default)	pseudogpprac
	114	Consultant code	consult				consult		[consult]			Available from 1995-1996
	115	Consultant code (pseudonymised by default)	pseudoconsult
	116	Code of patient's registered or referring general medical practitioner	reggmp				reggmp		[reggmp]			Available from 1995-1996
	117	Code of patient's registered or referring general medical practitioner (Pseudonymised by default)	pseudoreggmp
	118	Person referring patient	referrer				referrer		[referrer]
	119	Referring organisation Code	referorg				referorg		[referorg]
	120	Referring organisation Code (pseudonymised)	referorg				referorg		[referorg]			Justification
	Systems Data
	121	Record Identifier (pseudonymised by default)	epikeyanon			X	epikeyanon	epikeyanon	[epikeyanon]
	122	Datayear	datayear				datayear	datayear	[datayear]
		************************* End of sheet *************************

## Sheet: Linked HES OP
	Introduction
	Outpatient HES contains data on all outpatient appointments at NHS hospitals in England. This data is collected during a patient's time at hospital and is submitted to allow hospitals to be paid for the care they deliver. HES data is designed to enable secondary use, that is use for non-clinical purposes, of this administrative data.
	Data item selection
	Please be aware that selecting patient identifiable data items – the data items marked below in red – will require you to have patient consent, section 251 approval, or the appropriate statutory regulation covering your organisation. Sensitive patient demographic data, event dates and geographies will be treated as de-personalised, unless anonymisation techniques are applied to render the data an…
	Key:
	Items in red	Identifiable fields that require additional permissions to access (as outlined above)
		Sensitive items that require additional justification in your protocol to access
		Privacy by design and default' alternatives to the sensitive items highlighted in dark grey
	Item number	Data Item	Field Name		Request Data Item	Sensitive	DRA list	SQL 0 value (not in year)	SQL value 1	SLQ value 2	Justification
	Patient
	1	Pseudonymised patient ID	PATIENTID
	2	Administrative category	Admincat				Admincat		[Admincat]
	3	Ethnic category	ethnos				ethnos		[ethnos]
	4	Broad ethnic group	Option to group ethnicities (e.g. white/ non-white/ unknown)
	5	Local patient identifier	lopatid			X	lopatid		[lopatid]
	6	Patient ID - HES generated	encrypted_hesid			X	encrypted_hesid		[extract_hesid]
	Appointment
	7	Appointment date	apptdate				apptdate		[apptdate]
	8	Month of appointment	Month of appointment
	9	Year of appointment	Year of appointment
	10	Days from another event to appointment date	Option to provide number of days from another event to the appt date (e.g. days from diagnosis to appointment)
	11	Attendance identifier	attendid				attendid		[attendid]
	12	Attendance type	atentype				atentype		[atentype]
	13	Attended or did not attend	attended				attended		[attended]
	14	First attendance	firstatt				firstatt		[firstatt]
	15	Last DNA or patient cancelled date	DNAdate				DNAdate		[DNAdate]
	16	Medical staff type seeing patient	stafftyp				stafftyp		[stafftyp]
	17	Outcome of attendance	outcome				outcome		[outcome]
	18	Priority type	priority				priority		[priority]
	19	Referral request received date	reqdate				reqdate		[reqdate]
	20	Service type requested	servtype				servtype		[servtype]
	21	Source of referral for outpatients	refsourc				refsourc		[refsourc]
	22	Days waiting	waiting				waiting		[waiting]
	23	Waiting/waiting calculation indicator also known as waiting quality indicator	wait_ind				wait_ind		[wait_ind]
	Clinical
	24	All diagnosis codes	diag_nn				diag_nn		[diag_01], [diag_02], [diag_03], [diag_04], [diag_05], [diag_06], [diag_07], [diag_08], [diag_09], [diag_10], [diag_11], [diag_12]
	25	Primary diagnosis - 4 character	diag_4				diag_4		left([diag_01], 4) as diag4
	26	Primary diagnosis - 3 character (derived)	diag3				diag3		left([diag_01], 3) as diag3
	27	All operation codes	opertn_nn				opertn_nn		[opertn_01], [opertn_02], [opertn_03], [opertn_04], [opertn_05], [opertn_06], [opertn_07], [opertn_08], [opertn_09], [opertn_10], [opertn_11], [opertn_12], [opertn_13], [opertn_14], [opertn_15], [opertn_16], [opertn_17], [opertn_18], [opertn_19], [opertn_20], [opertn_21], [opertn_22], [opertn_23], [opertn_24]
	28	Main operation	opertn_01				opertn_01		[opertn_01] as [1stOperation]
	29	Main operation - 3 character (derived)	opertn3				opertn3		left([opertn_01],3) as opertn3
	30	Operation Status code	operstat				operstat		[operstat]
	31	Main Specialty	mainspef				mainspef		[mainspef]
	32	Treatment Specialty	tretspef				tretspef		[tretspef]
	Healthcare Resource Groups
	33	NHS generated HRG code	hrgnhs				hrgnhs		[hrgnhs]
	34	NHS generated HRG code version number	hrgnhsvn				hrgnhsvn		[hrgnhsvn]
	35	SUS generated HRG	sushrg				sushrg		[sushrg]
	36	SUS generated HRG version number	sushrgvers				sushrgvers		[sushrgvers]		Available from 2009/10
	Organisation
	37	Commissioner code (pseudonymised by default)	purcode				purcode		[purcode]
	38	Provider code - treatment	procodet				procodet		procodet
	39	Pseudonymised provider code	procodet (pseudonymised)
	40	Provider type	protype				protype		[protype]
	Geographical
	41	Patients census output area (2001) (10 character)	oacode01			X	oacode01		[oacode6]
	42	Patients census output area (2001) (6 character)	oacode6				oacode6		[oacode6]
	43	County of residence	rescty				rescty		[rescty]
	44	Government office region of residence	resgor				resgor		[resgor]
	45	Government office region of treatment	gortreat				gortreat		[gortreat]
	46	Patients electoral ward in 1991	ward91				ward91		[ward91]
	47	Patients Primary Care Trust of residence - current	respct06				respct06		[respct06]
	48	Patients Primary Care Trust of residence - historic	respct				respct		[respct]
	49	Patients Strategic Health Authority of Residence - current	resstha06				resstha06		[resstha06]
	50	Patients Strategic Health Authority of Residence - historic	resstha				resstha		[resstha]
	Practitioner
	51	Code of GP practice	gpprac				gpprac		[gpprac]
	52	Code of GP practice (Pseudonymised by default)	pseudogpprac
	53	Consultant Code	consult			X	consult		[consult]
	54	Consultant Code (pseudonymised by default)	pseudoconsult				pseudoconsult		[pseudoconsult]
	55	Code of patient's registered or referring general medical practitioner	reggmp				reggmp		[reggmp]
	56	Code of patient's registered or referring general medical practitioner (Pseudonymised)	pseudoreggmp
	57	Person referring patient	referrer			X	referrer		[referrer]
	58	Referring organisation Code	referorg				referorg		[referorg]
	59	Pseudonymised referring organisation code	referorg (pseudonymised)
	Systems Data
	58	Record Identifier (pseudonymised by default)	attendkeyanon			X	attendkeyanon		[attendkeyanon]
	59	Datayear	datayear				datayear		[datayear]
		************************* End of sheet *************************

## Sheet: Linked HES A&E
	Introduction
	Accident and Emergency HES contains data on all A&E attendances at NHS hospitals in England. This data is collected during a patient's time at hospital and is submitted to allow hospitals to be paid for the care they deliver. HES data is designed to enable secondary use, that is use for non-clinical purposes, of this administrative data.
	Data items selection
	Please be aware that selecting patient identifiable data items – the data items marked below in red – will require you to have patient consent, section 251 approval, or the appropriate statutory regulation covering your organisation. Sensitive patient demographic data, event dates and geographies will be treated as de-personalised, unless anonymisation techniques are applied to render the data an…
	Key:
	Items in red	Identifiable fields that require additional permissions to access (as outlined above)
		Sensitive items that require additional justification in your protocol to access
		Privacy by design and default' alternatives to the sensitive items highlighted in dark grey
	Item number	Data item	Field name	Request data item	Justification
	Patient
	1	Pseudonymised patient ID	PATIENTID
	2	Ethnic category	ethnos
	3	Local patient identifier	lopatid
	4	Patient ID - HES generated	encrypted_hesid
	Attendances
	5	Arrival mode	aearrivalmode
	6	Attendance category	aeattendcat
	7	Attendance disposal	aeattenddisp
	8	Department type	aedepttype
	9	Duration to assessment	initdur
	10	Duration to treatment	tretdur
	11	Duration to conclusion	concldur
	12	Duration to departure	depdur
	13	Incident location type	aeincloctype
	14	Patient group	aepatgroup
	15	Source of referral	aerefsource
	16	Arrival date	arrivaldate
	17	Day of the week of the arrival	Option to provide the day of the week the A&E arrival took place
	18	Arrival on a: weekday / weekend	Option to provide whether the A&E arrival was on a weekday or at the weekend
	19	Days from arrival date to another event	Option to provide number of days from arrival to another event (e.g. days from A&E arrival to diagnosis)
	20	Arrival time	arrivaltime
	21	Arrival time occurring in the: morning / afternoon / evening	Option to provide the part of the day the patient arrived
	Clinical diagnosis
	22	A&E diagnosis	diag_n
	23	A&E diagnosis - 2 character	diag2_n
	24	A&E diagnosis - Anatomical area	diaga_n
	25	A&E diagnosis - Anatomical side	diags_n
	Clinical Investigation
	26	A&E investigation	invest_n
	27	A&E investigation - 2 character	invest2_n
	Clinical treatment
	28	A&E treatment	treat_n
	29	A&E treatment - 2 character	treat2_n
	Residence
	30	2001 Census output area	oacode
	31	2001 Census output area (6 character)	oacode6
	32	County of residence	rescty
	33	Current electoral ward	currward
	34	Current PCT of residence	respct06
	35	Current SHA of residence	resstha06
	36	Government Office Region of residence	resgor
	37	Health authority of residence	resha
	38	Historic PCT of residence	respct02
	39	Historic SHA of residence	resstha02
	40	LA district of residence	resladst
	41	Region of residence	resro
	Treatment
	42	Government Office Region of treatment	gortreat
	43	Health Authority of treatment	hatreat
	44	PCT of treatment	pcttreat
	45	Region of treatment	rotreat
	46	SHA of treatment	sthatret
	HRG data
	47	Dominant procedure	domproc
	48	Trust derived HRG value	hrgnhs
	49	Version no. of trust derived HRG	hrgnhsvn
	50	SUS generated HRG (available 2009-2010)	sushrg
	51	SUS generated HRG version number (Available 2009 - 2010)	sushrgvers
	Organisation data
	52	Provider code 3 - character	procode3
	53	Provider code 3 - character (pseudonymised)	procode3 (pseudonymised)
	54	Provider code 5 - character	procode
	55	Pseudonymised Provider code 5 - character	procode (pseudonymised)
	56	Provider code - treatment	procodet
	57	Pseudonymised treatment provider code	procodet (pseudonymised)
	58	Provider type	protype
	Patient Pathway
	59	Org code of patient path ID issuer	orgpppid
	60	RTT period start	rttperstart
	61	RTT period status	rttperstat
	62	RTTP period end	rttperend
	63	Duration of wait (referral to treatment period)	waitdays
	Practitioner Data
	64	GP practice code	gpprac
	65	GP practice code (pseuondymised by default)	gpprac (pseudonymised)
	System Data
	66	Record Identifier (pseudonymised by default)	aekeyanon
	67	Datayear	datayear
		************************* End of sheet *************************

## Sheet: Route to Diagnosis
	Introduction
	Routes to Diagnosis: cancer registration data are combined with Administrative Hospital Episode Statistics data, Cancer Waiting Times data and data from the cancer screening programmes. Using these datasets cancers registered in England which were diagnosed in 2006 to 2015 are categorised into one of eight Routes to Diagnosis. The methodology is described in detail in the British Journal of Cance…
	Data items selection
	Please select your required data items from the list below. If you require more details on the meaning and definition of specific data items please visit: http://www.ncin.org.uk/publications/routes_to_diagnosis or http://www.nature.com/bjc/journal/v107/n8/full/bjc2012408a.html
	Please be aware that selecting patient identifiable data items – the data items marked below in red – will require you to have patient consent, section 251 approval, or the appropriate statutory regulation covering your organisation. Sensitive patient demographic data, event dates and geographies will be treated as de-personalised, unless anonymisation techniques are applied to render the data an…
	Item number	Data item	Field name	Request data item	Justification
	Route to diagnosis
	1	Tumour level pseudo ID (for linkage)	TUMOURID
	2	Route to diagnosis code (the code assigned to a route for the purpose of the algorithm)	ROUTE_CODE
	3	Finalised route to diagnosis (the published route with all datasets types accounted for)	FINAL_ROUTE
		************************* End of sheet *************************

[truncated: 8 more sheets: SACT, RTDS, CPES, CWT, NBOCAP, Cancer survivor PROMS, LUCADA, PROM - colorectal]
